# Supplementary material for: Human activities favour prolific life histories in both traded and introduced vertebrates
Source: Nat Commun. 2023 Jan 17;14:262. doi: 10.1038/s41467-022-35765-6 (PMC9845321; doi:10.1038/s41467-022-35765-6)
Supplement: Supplementary file 3 — Supplementary Data 1 [file 41467_2022_35765_MOESM3_ESM.xlsx]

## Sheet: SI_data_1
Class	Binomial	US_trade_binary	Pet_trade	Intro	WS_US_trade	LOO_US_trade	WS_US_intro	LOO_US_intro	WS_pet_trade	LOO_pet_trade	WS_pet_intro	LOO_pet_intro
Mammals	Acinonyx_jubatus	1	1	0	0.912588	0.896989	0.131041	0.15058	0.174767	0.0482173	0.222438	0.326956
Mammals	Acomys_cahirinus	1	0	1	0.491605	0.379888	0.563173	0.481944	0.0229171	0.0226608	NA	NA
Mammals	Addax_nasomaculatus	1	0	0	0.8868	0.872337	0.459313	0.503962	0.0402508	0.0462116	NA	NA
Mammals	Aepyceros_melampus	1	0	1	0.828863	0.805016	0.583964	0.536907	0.0389511	0.0451241	NA	NA
Mammals	Ailuropoda_melanoleuca	1	0	0	0.861886	0.830194	0.317075	0.402225	0.0614609	0.075059	NA	NA
Mammals	Ailurus_fulgens	1	1	0	0.702578	0.624387	0.198091	0.236417	0.381397	0.140579	0.226431	0.288709
Mammals	Alces_alces	1	0	1	0.897874	0.890483	0.804917	0.777697	0.0161163	0.0217222	NA	NA
Mammals	Alouatta_caraya	1	0	0	0.824267	0.804091	0.176062	0.204033	0.490297	0.60726	NA	NA
Mammals	Alouatta_palliata	0	1	0	0.691111	0.811187	NA	NA	0.514433	0.361511	0.16963	0.196853
Mammals	Ammospermophilus_harrisii	1	0	0	0.627068	0.579085	0.486709	0.568224	0.0791106	0.0915499	NA	NA
Mammals	Ammospermophilus_leucurus	0	0	0	0.694104	0.778159	NA	NA	0.127444	0.164693	NA	NA
Mammals	Ammotragus_lervia	1	0	1	0.917927	0.912458	0.794463	0.767355	0.020005	0.019487	NA	NA
Mammals	Antidorcas_marsupialis	1	0	0	0.512554	0.446832	0.282486	0.322962	0.00850933	0.0104355	NA	NA
Mammals	Antilocapra_americana	1	0	1	0.801679	0.767741	0.562106	0.470741	0.0190606	0.0198183	NA	NA
Mammals	Antilope_cervicapra	1	0	1	0.840136	0.818674	0.65904	0.616098	0.0404414	0.0478082	NA	NA
Mammals	Aplodontia_rufa	0	0	0	0.354376	0.473263	NA	NA	0.0448993	0.0570861	NA	NA
Mammals	Apodemus_agrarius	0	0	0	0.280908	0.334137	NA	NA	0.0233929	0.0246728	NA	NA
Mammals	Apodemus_flavicollis	0	0	0	0.27474	0.307189	NA	NA	0.0170387	0.0212406	NA	NA
Mammals	Apodemus_sylvaticus	0	0	1	0.383477	0.44694	NA	NA	0.0312744	0.0465304	NA	NA
Mammals	Arctictis_binturong	1	1	0	0.893145	0.870862	0.349379	0.429738	0.351903	0.129134	0.454186	0.660676
Mammals	Arctocebus_calabarensis	0	1	0	0.20058	0.261377	NA	NA	0.68876	0.54338	0.128368	0.165627
Mammals	Arctocephalus_australis	0	0	0	0.591945	0.671274	NA	NA	0.0629345	0.0743546	NA	NA
Mammals	Arctocephalus_forsteri	0	0	0	0.291949	0.321318	NA	NA	0.0126039	0.0123794	NA	NA
Mammals	Arctocephalus_galapagoensis	0	0	0	0.362689	0.441461	NA	NA	0.0907242	0.124817	NA	NA
Mammals	Arctocephalus_gazella	0	0	0	0.508215	0.587889	NA	NA	0.0119867	0.0111669	NA	NA
Mammals	Arctocephalus_pusillus	1	0	0	0.726837	0.687105	0.235027	0.276032	0.0510128	0.0603991	NA	NA
Mammals	Arvicanthis_niloticus	1	0	0	0.624656	0.551882	0.650054	0.767807	0.0171784	0.0191627	NA	NA
Mammals	Arvicola_amphibius	0	0	0	0.321943	0.380227	NA	NA	0.00398726	0.00287964	NA	NA
Mammals	Atelerix_albiventris	1	0	0	0.497852	0.34888	0.493002	0.673488	0.0379512	0.0478732	NA	NA
Mammals	Ateles_fusciceps	1	0	0	0.896554	0.89181	0.150449	0.16823	0.487639	0.613785	NA	NA
Mammals	Ateles_geoffroyi	1	1	0	0.871241	0.85665	0.114705	0.128375	0.658283	0.558326	0.19252	0.241486
Mammals	Ateles_paniscus	1	0	0	0.891946	0.885387	0.14459	0.168636	0.578565	0.716265	NA	NA
Mammals	Axis_axis	1	0	1	0.785111	0.761501	0.693808	0.6501	0.0371731	0.0374893	NA	NA
Mammals	Axis_porcinus	1	0	1	0.788417	0.76971	0.719205	0.679766	0.0870458	0.10421	NA	NA
Mammals	Babyrousa_babyrussa	0	0	0	0.660729	0.819897	NA	NA	0.0268852	0.0461581	NA	NA
Mammals	Baiomys_taylori	0	0	0	0.156606	0.192209	NA	NA	0.0297073	0.0368117	NA	NA
Mammals	Balaenoptera_borealis	0	0	0	0.496332	0.646875	NA	NA	0.00485401	0.00360937	NA	NA
Mammals	Balaenoptera_musculus	0	0	0	0.679757	0.836728	NA	NA	0.00357568	0.00415598	NA	NA
Mammals	Balaenoptera_physalus	0	0	0	0.63162	0.784794	NA	NA	0.00632664	0.00574396	NA	NA
Mammals	Bassariscus_astutus	1	0	0	0.788259	0.742619	0.497224	0.588356	0.132635	0.186066	NA	NA
Mammals	Bettongia_gaimardi	0	0	1	0.481419	0.559382	NA	NA	0.0103014	0.01002	NA	NA
Mammals	Bettongia_lesueur	0	0	1	0.416984	0.498711	NA	NA	0.012351	0.0136969	NA	NA
Mammals	Bettongia_penicillata	1	0	1	0.638317	0.585624	0.908374	0.895925	0.0296875	0.0373231	NA	NA
Mammals	Bison_bison	1	0	1	0.839254	0.815002	0.606253	0.553814	0.0266485	0.0291736	NA	NA
Mammals	Bison_bonasus	1	0	0	0.792788	0.763703	0.537119	0.631073	0.0185153	0.0188817	NA	NA
Mammals	Blarina_brevicauda	0	0	0	0.213592	0.262586	NA	NA	0.0138066	0.0167641	NA	NA
Mammals	Bos_frontalis	0	0	0	0.804225	0.877786	NA	NA	0.0106266	0.00800367	NA	NA
Mammals	Bos_javanicus	0	0	1	0.79728	0.867808	NA	NA	0.0216406	0.0243187	NA	NA
Mammals	Bradypus_tridactylus	0	0	0	0.624413	0.832986	NA	NA	0.213172	0.354072	NA	NA
Mammals	Bubalus_bubalis	1	0	1	0.941499	0.937139	0.73507	0.68971	0.0264113	0.0298988	NA	NA
Mammals	Callicebus_moloch	1	0	0	0.761997	0.720917	0.144929	0.17473	0.311451	0.427205	NA	NA
Mammals	Callimico_goeldii	1	1	0	0.741303	0.693933	0.170437	0.197903	0.623247	0.502103	0.215098	0.283246
Mammals	Callithrix_jacchus	1	1	1	0.871157	0.851818	0.387037	0.292213	0.713045	0.603081	0.605538	0.522598
Mammals	Callorhinus_ursinus	1	0	1	0.590558	0.524314	0.160849	0.0787028	0.0269037	0.0298184	NA	NA
Mammals	Caluromys_philander	0	0	0	0.497803	0.70431	NA	NA	0.118182	0.212697	NA	NA
Mammals	Camelus_bactrianus	1	0	1	0.912977	0.897538	0.594852	0.493498	0.030881	0.0384998	NA	NA
Mammals	Camelus_dromedarius	1	0	0	0.876796	0.847879	0.476057	0.59754	0.0312498	0.0338571	NA	NA
Mammals	Canis_aureus	0	0	1	0.802803	0.857195	NA	NA	0.068836	0.0723086	NA	NA
Mammals	Canis_latrans	1	0	1	0.89966	0.886815	0.504871	0.467562	0.0617065	0.0765453	NA	NA
Mammals	Canis_lupus	1	0	0	0.958863	0.953886	0.665853	0.73899	0.0637749	0.0669719	NA	NA
Mammals	Canis_mesomelas	1	0	0	0.781591	0.76611	0.329914	0.361169	0.0379995	0.037245	NA	NA
Mammals	Capra_hircus	1	0	1	0.888214	0.889901	0.715874	0.68296	0.0269783	0.0302774	NA	NA
Mammals	Capra_ibex	1	0	1	0.858161	0.842689	0.635046	0.598175	0.013916	0.0125227	NA	NA
Mammals	Capreolus_capreolus	0	0	1	0.65169	0.746549	NA	NA	0.0388971	0.0356112	NA	NA
Mammals	Capricornis_crispus	1	0	0	0.858096	0.846085	0.458728	0.501532	0.01285	0.0152056	NA	NA
Mammals	Carollia_perspicillata	1	0	0	0.429028	0.212076	0.184338	0.26359	0.0893483	0.135294	NA	NA
Mammals	Castor_canadensis	1	0	1	0.880313	0.85208	0.541083	0.391446	0.0257956	0.0338263	NA	NA
Mammals	Castor_fiber	1	0	0	0.914743	0.893945	0.557325	0.725481	0.0477545	0.0666321	NA	NA
Mammals	Cavia_aperea	1	0	0	0.589106	0.482261	0.325297	0.42101	0.0177142	0.0181729	NA	NA
Mammals	Cavia_porcellus	1	0	1	0.87706	0.865588	0.709146	0.619319	0.0427467	0.0541989	NA	NA
Mammals	Cebus_albifrons	1	1	1	0.882184	0.881235	0.275272	0.180191	0.805897	0.765076	0.277373	0.169599
Mammals	Cebus_apella	1	1	0	0.879619	0.858452	0.233304	0.26402	0.783353	0.721365	0.205409	0.230052
Mammals	Cebus_capucinus	1	1	0	0.902179	0.896886	0.280824	0.326374	0.883057	0.866473	0.316825	0.403991
Mammals	Ceratotherium_simum	1	0	0	0.919031	0.901698	0.155666	0.198549	0.0197797	0.0266477	NA	NA
Mammals	Cercopithecus_mitis	0	0	0	0.646517	0.729457	NA	NA	0.461671	0.584075	NA	NA
Mammals	Cercopithecus_neglectus	1	0	0	0.714519	0.669123	0.229917	0.266636	0.367399	0.451779	NA	NA
Mammals	Cerdocyon_thous	1	0	0	0.706916	0.688217	0.299307	0.336938	0.0739141	0.0778473	NA	NA
Mammals	Cervus_elaphus	1	0	1	0.892054	0.890248	0.781238	0.756834	0.0313045	0.0349605	NA	NA
Mammals	Cervus_nippon	1	0	1	0.80643	0.78972	0.68242	0.633653	0.0977127	0.106058	NA	NA
Mammals	Chaerephon_pumilus	0	0	0	0.0623512	0.0716569	NA	NA	0.0229022	0.0309946	NA	NA
Mammals	Chaetodipus_formosus	0	0	0	0.223629	0.294648	NA	NA	0.0372658	0.0461592	NA	NA
Mammals	Chaetophractus_villosus	0	0	0	0.616797	0.802354	NA	NA	0.0824045	0.134662	NA	NA
Mammals	Cheirogaleus_medius	1	0	0	0.666753	0.556106	0.282835	0.366608	0.381491	0.579606	NA	NA
Mammals	Chinchilla_lanigera	1	1	1	0.719243	0.654517	0.431104	0.301259	0.318454	0.0863077	0.659573	0.506421
Mammals	Chlorocebus_aethiops	1	1	1	0.72419	0.693521	0.309186	0.228766	0.43155	0.283222	0.342881	0.240029
Mammals	Choloepus_didactylus	1	0	0	0.756453	0.683435	0.172783	0.226242	0.283725	0.380295	NA	NA
Mammals	Choloepus_hoffmanni	1	1	0	0.75521	0.668474	0.177952	0.227683	0.329576	0.0907296	0.138349	0.23128
Mammals	Civettictis_civetta	1	0	1	0.900756	0.884144	0.578684	0.478577	0.143573	0.197304	NA	NA
Mammals	Colobus_guereza	1	0	0	0.675264	0.625085	0.195013	0.221668	0.238134	0.290283	NA	NA
Mammals	Colobus_polykomos	0	0	0	0.606196	0.684822	NA	NA	0.145867	0.157217	NA	NA
Mammals	Condylura_cristata	0	0	0	0.117248	0.156887	NA	NA	0.0116576	0.0104717	NA	NA
Mammals	Connochaetes_taurinus	1	0	1	0.873291	0.856828	0.553614	0.499721	0.0303778	0.034469	NA	NA
Mammals	Cricetomys_gambianus	1	1	1	0.647644	0.538384	0.648976	0.553206	0.127493	0.0043603	0.583626	0.411197
Mammals	Cricetus_cricetus	1	0	1	0.636049	0.517743	0.715236	0.628232	0.00605917	0.0088943	NA	NA
Mammals	Crocidura_russula	0	0	1	0.226213	0.282358	NA	NA	0.0287764	0.0279504	NA	NA
Mammals	Crocidura_suaveolens	0	0	1	0.182907	0.223541	NA	NA	0.0330308	0.0323387	NA	NA
Mammals	Crocuta_crocuta	1	0	0	0.900461	0.887542	0.287992	0.370788	0.208567	0.301582	NA	NA
Mammals	Crossarchus_obscurus	1	0	0	0.830959	0.791219	0.248057	0.293765	0.189003	0.235815	NA	NA
Mammals	Cryptomys_damarensis	0	0	0	0.643897	0.780673	NA	NA	0.0809202	0.0945359	NA	NA
Mammals	Cryptomys_hottentotus	1	0	0	0.459633	0.323006	0.169546	0.21405	0.0794109	0.0934961	NA	NA
Mammals	Cryptoprocta_ferox	1	0	0	0.847188	0.81446	0.184287	0.227058	0.156529	0.219926	NA	NA
Mammals	Cryptotis_parva	1	0	0	0.290072	0.129439	0.323012	0.455049	0.0314519	0.0460585	NA	NA
Mammals	Ctenomys_talarum	0	0	0	0.202483	0.269702	NA	NA	0.0306656	0.0497068	NA	NA
Mammals	Cuniculus_paca	1	0	1	0.722037	0.64733	0.381983	0.212437	0.0435009	0.0578948	NA	NA
Mammals	Cuon_alpinus	1	0	1	0.877174	0.870617	0.46997	0.416917	0.063297	0.0616583	NA	NA
Mammals	Cynomys_ludovicianus	1	0	1	0.635405	0.590224	0.422565	0.337954	0.0249856	0.0239654	NA	NA
Mammals	Cynopterus_sphinx	0	0	0	0.253077	0.314471	NA	NA	0.0250936	0.0311998	NA	NA
Mammals	Cystophora_cristata	0	0	0	0.49054	0.587686	NA	NA	0.00372318	0.00512708	NA	NA
Mammals	Dama_dama	1	0	1	0.795831	0.777048	0.660223	0.606428	0.0715108	0.0739644	NA	NA
Mammals	Damaliscus_lunatus	1	0	0	0.820644	0.794116	0.390888	0.445591	0.0217767	0.0249898	NA	NA
Mammals	Dasyprocta_punctata	1	0	1	0.69981	0.595158	0.368985	0.195749	0.096502	0.149066	NA	NA
Mammals	Dasypus_novemcinctus	1	0	1	0.815626	0.735484	0.621352	0.478852	0.160935	0.258931	NA	NA
Mammals	Daubentonia_madagascariensis	1	0	0	0.531927	0.382278	0.0789455	0.0821339	0.386393	0.568394	NA	NA
Mammals	Delphinapterus_leucas	1	0	1	0.67506	0.596412	0.292446	0.149538	0.0175899	0.0191415	NA	NA
Mammals	Delphinus_delphis	0	0	0	0.152401	0.169924	NA	NA	0.0129421	0.016961	NA	NA
Mammals	Dicerorhinus_sumatrensis	1	0	0	0.820136	0.775636	0.111193	0.133389	0.0134834	0.0129021	NA	NA
Mammals	Diceros_bicornis	1	0	0	0.903707	0.883473	0.151686	0.200259	0.0396801	0.0469158	NA	NA
Mammals	Dicrostonyx_groenlandicus	0	0	0	0.155325	0.175233	NA	NA	0.00457152	0.00408437	NA	NA
Mammals	Dicrostonyx_torquatus	0	0	0	0.19156	0.214784	NA	NA	0.00759815	0.0102083	NA	NA
Mammals	Didelphis_marsupialis	1	0	1	0.685487	0.574967	0.603979	0.430932	0.0291886	0.0440556	NA	NA
Mammals	Didelphis_virginiana	1	0	0	0.840261	0.777507	0.713941	0.894578	0.0398128	0.0481946	NA	NA
Mammals	Dipodomys_merriami	1	0	0	0.460096	0.336372	0.43559	0.579175	0.0359242	0.0422319	NA	NA
Mammals	Dipodomys_ordii	1	0	1	0.532424	0.417153	0.545181	0.423178	0.0511018	0.0578673	NA	NA
Mammals	Dolichotis_patagonum	1	0	0	0.814038	0.761215	0.380866	0.484594	0.0446654	0.0680633	NA	NA
Mammals	Dugong_dugon	0	0	0	0.687381	0.90487	NA	NA	0.0920556	0.151293	NA	NA
Mammals	Echinops_telfairi	1	0	0	0.902227	0.877929	0.375659	0.51123	0.0834757	0.126005	NA	NA
Mammals	Elaphurus_davidianus	1	0	1	0.880738	0.876001	0.738187	0.715693	0.0546474	0.0628095	NA	NA
Mammals	Elephantulus_myurus	0	0	0	0.01774	0.0169302	NA	NA	0.00832197	0.00982104	NA	NA
Mammals	Elephantulus_rufescens	0	0	0	0.219731	0.315419	NA	NA	0.068615	0.092692	NA	NA
Mammals	Elephas_maximus	1	0	1	0.94726	0.930317	0.366179	0.147551	0.0259486	0.0316916	NA	NA
Mammals	Eliomys_quercinus	1	0	1	0.403003	0.215757	0.472687	0.263341	0.0723638	0.120222	NA	NA
Mammals	Enhydra_lutris	1	0	0	0.750405	0.722253	0.111584	0.129966	0.329279	0.467679	NA	NA
Mammals	Equus_burchellii	1	0	1	0.8184	0.788964	0.467973	0.339835	0.0285681	0.0348779	NA	NA
Mammals	Equus_caballus	0	0	1	0.871919	0.969876	NA	NA	0.0555533	0.0731199	NA	NA
Mammals	Equus_grevyi	1	0	0	0.737846	0.674346	0.319811	0.403072	0.0143839	0.0201645	NA	NA
Mammals	Equus_zebra	1	0	1	0.714401	0.662723	0.321406	0.197152	0.0118574	0.0115076	NA	NA
Mammals	Erethizon_dorsatum	1	0	0	0.684279	0.584249	0.125919	0.162273	0.0201691	0.0253885	NA	NA
Mammals	Erignathus_barbatus	0	0	0	0.477338	0.566576	NA	NA	0.00498585	0.00472291	NA	NA
Mammals	Erinaceus_concolor	0	0	1	0.742758	0.874831	NA	NA	0.0435087	0.0629104	NA	NA
Mammals	Erinaceus_europaeus	1	0	1	0.635252	0.529736	0.631544	0.51237	0.0216113	0.0337715	NA	NA
Mammals	Erythrocebus_patas	1	0	1	0.737367	0.689988	0.341069	0.268025	0.275634	0.326641	NA	NA
Mammals	Eschrichtius_robustus	0	0	0	0.532216	0.646248	NA	NA	0.00540945	0.00833852	NA	NA
Mammals	Eubalaena_glacialis	1	0	0	0.680291	0.564636	0.350566	0.480526	0.00657841	0.00660064	NA	NA
Mammals	Eudorcas_thomsonii	1	0	0	0.722886	0.694732	0.483462	0.537482	0.0593577	0.0679483	NA	NA
Mammals	Eulemur_coronatus	0	1	1	0.594954	0.692529	NA	NA	0.880276	0.851307	0.442854	0.330647
Mammals	Eulemur_fulvus	0	1	0	0.695953	0.818073	NA	NA	0.869624	0.835463	0.443994	0.607038
Mammals	Eulemur_macaco	1	1	0	0.657568	0.601221	0.307366	0.369887	0.85812	0.828124	0.276248	0.321312
Mammals	Eulemur_mongoz	1	1	1	0.658764	0.591135	0.33505	0.190496	0.882667	0.850155	0.331104	0.225627
Mammals	Eumetopias_jubatus	1	0	1	0.745653	0.712717	0.265184	0.1725	0.0304224	0.0338611	NA	NA
Mammals	Euphractus_sexcinctus	1	0	1	0.694866	0.607174	0.723312	0.600844	0.0384593	0.0445518	NA	NA
Mammals	Felis_chaus	1	0	0	0.938127	0.930862	0.262599	0.306168	0.201518	0.251182	NA	NA
Mammals	Felis_nigripes	1	0	0	0.848055	0.817174	0.15738	0.173432	0.266097	0.352843	NA	NA
Mammals	Felis_silvestris	1	1	1	0.969171	0.965502	0.416167	0.33689	0.340712	0.213775	0.697312	0.57484
Mammals	Galago_demidoff	0	0	0	0.265052	0.340766	NA	NA	0.343824	0.476835	NA	NA
Mammals	Galago_moholi	1	1	0	0.544543	0.424812	0.158999	0.196828	0.584386	0.440249	0.320718	0.428423
Mammals	Galago_senegalensis	0	0	1	0.479686	0.590677	NA	NA	0.458945	0.627684	NA	NA
Mammals	Galago_zanzibaricus	0	0	0	0.356306	0.428132	NA	NA	0.359324	0.526763	NA	NA
Mammals	Galea_musteloides	0	0	0	0.409124	0.515322	NA	NA	0.0191953	0.023849	NA	NA
Mammals	Galidia_elegans	1	0	0	0.668438	0.561689	0.123895	0.14001	0.225437	0.345502	NA	NA
Mammals	Gazella_dorcas	0	1	0	0.711096	0.777125	NA	NA	0.0833084	0.0126811	0.17871	0.262854
Mammals	Gazella_gazella	0	0	0	0.693583	0.766911	NA	NA	0.0670631	0.0780462	NA	NA
Mammals	Gazella_subgutturosa	1	0	0	0.731156	0.699517	0.500494	0.564146	0.0765493	0.0858137	NA	NA
Mammals	Genetta_genetta	1	0	1	0.87313	0.857964	0.461976	0.319272	0.270674	0.371406	NA	NA
Mammals	Geomys_bursarius	0	0	0	0.346623	0.444337	NA	NA	0.0282344	0.0403519	NA	NA
Mammals	Georychus_capensis	0	0	0	0.615733	0.751387	NA	NA	0.0360497	0.0481166	NA	NA
Mammals	Gerbillus_pyramidum	0	0	0	0.374733	0.473576	NA	NA	0.0510803	0.0643207	NA	NA
Mammals	Giraffa_camelopardalis	1	0	0	0.948051	0.94649	0.517839	0.61033	0.0291654	0.0344624	NA	NA
Mammals	Glaucomys_sabrinus	1	0	0	0.70603	0.653115	0.414612	0.490255	0.133836	0.150209	NA	NA
Mammals	Glaucomys_volans	1	0	0	0.812961	0.798665	0.565591	0.673978	0.228095	0.28898	NA	NA
Mammals	Glis_glis	0	0	1	0.471316	0.645047	NA	NA	0.119021	0.189771	NA	NA
Mammals	Globicephala_melas	0	0	0	0.498852	0.599857	NA	NA	0.0286385	0.0408178	NA	NA
Mammals	Gorilla_gorilla	1	0	0	0.874505	0.854774	0.206577	0.248702	0.296397	0.38568	NA	NA
Mammals	Gulo_gulo	1	0	0	0.760731	0.716166	0.222494	0.268438	0.0788943	0.0994479	NA	NA
Mammals	Halichoerus_grypus	1	0	0	0.556693	0.499484	0.290027	0.371933	0.00831767	0.008131	NA	NA
Mammals	Hapalemur_griseus	1	1	0	0.63337	0.537237	0.182675	0.212975	0.825233	0.775295	0.268353	0.33858
Mammals	Haplonycteris_fischeri	0	0	0	0.134923	0.160051	NA	NA	0.0760681	0.11954	NA	NA
Mammals	Hemicentetes_semispinosus	1	0	0	0.52679	0.343349	0.13984	0.182201	0.0106246	0.0145713	NA	NA
Mammals	Hemiechinus_auritus	0	0	1	0.295305	0.372743	NA	NA	0.0154676	0.0162991	NA	NA
Mammals	Hemitragus_jemlahicus	1	0	1	0.862808	0.852973	0.632799	0.596479	0.021619	0.0236175	NA	NA
Mammals	Herpestes_javanicus	0	1	1	0.502733	0.64668	NA	NA	0.316988	0.107243	0.3584	0.139188
Mammals	Heterocephalus_glaber	1	0	0	0.95126	0.947512	0.738052	0.951633	0.290863	0.518528	NA	NA
Mammals	Heterohyrax_brucei	1	0	0	0.735073	0.634989	0.106715	0.140797	0.0683786	0.0996855	NA	NA
Mammals	Hexaprotodon_liberiensis	1	0	0	0.74386	0.656473	0.328052	0.414855	0.0266213	0.0378843	NA	NA
Mammals	Hippopotamus_amphibius	1	0	0	0.865882	0.849583	0.443477	0.568393	0.0237348	0.0379754	NA	NA
Mammals	Hipposideros_fulvus	0	0	0	0.121653	0.156223	NA	NA	0.0839248	0.123825	NA	NA
Mammals	Hippotragus_equinus	1	0	0	0.89981	0.890904	0.464049	0.500784	0.0115427	0.0118199	NA	NA
Mammals	Hippotragus_niger	1	0	0	0.86878	0.852663	0.399705	0.446595	0.018208	0.021184	NA	NA
Mammals	Histriophoca_fasciata	0	0	0	0.388858	0.425479	NA	NA	0.0104029	0.0139114	NA	NA
Mammals	Hyaena_brunnea	0	0	0	0.748813	0.894256	NA	NA	0.147336	0.208017	NA	NA
Mammals	Hydrochoerus_hydrochaeris	1	0	0	0.868346	0.845035	0.303644	0.393018	0.0289915	0.0328468	NA	NA
Mammals	Hydromys_chrysogaster	0	0	0	0.491156	0.602148	NA	NA	0.00888573	0.00762124	NA	NA
Mammals	Hydropotes_inermis	0	0	1	0.686599	0.780478	NA	NA	0.0381694	0.0411514	NA	NA
Mammals	Hylobates_lar	0	1	0	0.752247	0.861534	NA	NA	0.758423	0.686234	0.291467	0.363064
Mammals	Hystrix_africaeaustralis	1	0	0	0.840293	0.817322	0.381718	0.487927	0.0414666	0.0493012	NA	NA
Mammals	Ictonyx_striatus	1	0	0	0.63315	0.565913	0.390987	0.465778	0.106674	0.139704	NA	NA
Mammals	Isoodon_macrourus	0	0	0	0.37025	0.515338	NA	NA	0.0114407	0.0133226	NA	NA
Mammals	Jaculus_jaculus	1	0	0	0.474525	0.269733	0.258008	0.346075	0.0781244	0.116491	NA	NA
Mammals	Kerodon_rupestris	1	0	0	0.744454	0.683277	0.3796	0.472304	0.0574095	0.0694846	NA	NA
Mammals	Kobus_ellipsiprymnus	1	0	0	0.891905	0.883688	0.544565	0.624589	0.0363129	0.0501307	NA	NA
Mammals	Kobus_kob	0	0	0	0.763734	0.849054	NA	NA	0.0386778	0.0452685	NA	NA
Mammals	Kobus_leche	1	0	1	0.839301	0.829141	0.571092	0.521592	0.0268235	0.0284571	NA	NA
Mammals	Lagenorhynchus_acutus	0	0	0	0.281358	0.359962	NA	NA	0.0180696	0.0181047	NA	NA
Mammals	Lagidium_peruanum	0	0	0	0.611265	0.777685	NA	NA	0.143881	0.229876	NA	NA
Mammals	Lagostomus_maximus	1	0	0	0.63777	0.54191	0.189195	0.232736	0.0539161	0.0597598	NA	NA
Mammals	Lagothrix_lagotricha	1	0	0	0.786818	0.747757	0.0750559	0.0756952	0.353471	0.457854	NA	NA
Mammals	Lagurus_lagurus	1	0	0	0.326009	0.224771	0.493368	0.582673	0.0173548	0.0273738	NA	NA
Mammals	Lama_glama	1	0	1	0.826773	0.784431	0.580406	0.492162	0.0261103	0.0281036	NA	NA
Mammals	Lasiorhinus_latifrons	1	0	1	0.801617	0.738902	0.833656	0.774326	0.0242379	0.0455854	NA	NA
Mammals	Lemmus_lemmus	0	0	0	0.256593	0.292435	NA	NA	0.00584091	0.00572162	NA	NA
Mammals	Lemniscomys_striatus	1	0	0	0.406078	0.279417	0.350087	0.43006	0.0174623	0.0217295	NA	NA
Mammals	Lemur_catta	1	1	0	0.753947	0.697205	0.291958	0.354898	0.812789	0.76857	0.271096	0.326617
Mammals	Leontopithecus_rosalia	1	1	0	0.90523	0.891056	0.376687	0.463966	0.727986	0.651486	0.509594	0.653931
Mammals	Leopardus_pardalis	1	1	0	0.91399	0.900135	0.152264	0.171185	0.298773	0.166134	0.247656	0.315047
Mammals	Lepilemur_mustelinus	0	0	0	0.227889	0.29701	NA	NA	0.262724	0.391573	NA	NA
Mammals	Leptailurus_serval	1	0	0	0.944324	0.93859	0.237074	0.268467	0.194791	0.227858	NA	NA
Mammals	Lepus_americanus	1	0	1	0.28546	0.185994	0.697347	0.605445	0.00653387	0.0106968	NA	NA
Mammals	Lepus_arcticus	0	0	1	0.265889	0.306078	NA	NA	0.0107487	0.00937802	NA	NA
Mammals	Lepus_californicus	0	0	1	0.393858	0.462148	NA	NA	0.010174	0.00742414	NA	NA
Mammals	Lepus_europaeus	1	0	1	0.41581	0.305325	0.801498	0.754601	0.011729	0.0122868	NA	NA
Mammals	Lepus_timidus	0	0	1	0.516521	0.609401	NA	NA	0.0186718	0.0242794	NA	NA
Mammals	Lepus_townsendii	0	0	0	0.327411	0.37749	NA	NA	0.00630098	0.00633774	NA	NA
Mammals	Lobodon_carcinophaga	1	0	0	0.675597	0.611401	0.242014	0.290481	0.0108697	0.00788427	NA	NA
Mammals	Lontra_canadensis	1	0	0	0.82557	0.810962	0.426741	0.494329	0.263019	0.319769	NA	NA
Mammals	Lophocebus_albigena	1	0	0	0.71808	0.676822	0.169558	0.194058	0.294598	0.379937	NA	NA
Mammals	Loris_tardigradus	1	1	0	0.519615	0.347987	0.11405	0.157288	0.792107	0.699804	0.265601	0.354184
Mammals	Loxodonta_africana	1	0	0	0.923834	0.904907	0.225521	0.306067	0.0730502	0.10826	NA	NA
Mammals	Lutra_lutra	0	1	0	0.767839	0.858818	NA	NA	0.281991	0.157294	0.326652	0.425728
Mammals	Lycalopex_culpaeus	0	0	0	0.742168	0.801974	NA	NA	0.0374781	0.0418254	NA	NA
Mammals	Lycaon_pictus	1	0	0	0.891415	0.872573	0.396064	0.459026	0.0203665	0.0194593	NA	NA
Mammals	Lynx_canadensis	1	0	0	0.942303	0.93779	0.238878	0.273347	0.202512	0.223285	NA	NA
Mammals	Lynx_lynx	1	0	0	0.941067	0.937616	0.229416	0.26419	0.120205	0.130222	NA	NA
Mammals	Lynx_rufus	1	0	0	0.951079	0.953902	0.287467	0.332748	0.193725	0.23888	NA	NA
Mammals	Macaca_arctoides	1	1	0	0.68905	0.64952	0.201351	0.216223	0.593627	0.516494	0.226969	0.254703
Mammals	Macaca_fascicularis	1	1	1	0.787089	0.765969	0.373767	0.299911	0.695963	0.655993	0.429384	0.345062
Mammals	Macaca_fuscata	1	0	0	0.806677	0.793323	0.338935	0.387114	0.531542	0.610252	NA	NA
Mammals	Macaca_maura	0	1	0	0.637723	0.695341	NA	NA	0.683228	0.644715	0.241825	0.264688
Mammals	Macaca_mulatta	1	1	1	0.807346	0.792351	0.385624	0.314659	0.672022	0.626103	0.438309	0.352941
Mammals	Macaca_nemestrina	1	1	1	0.788972	0.773689	0.340206	0.273652	0.655	0.600356	0.361195	0.293748
Mammals	Macaca_nigra	0	1	0	0.663461	0.727002	NA	NA	0.647916	0.595724	0.24614	0.277637
Mammals	Macaca_radiata	0	1	0	0.672617	0.739002	NA	NA	0.653612	0.578123	0.339117	0.367824
Mammals	Macaca_silenus	1	1	0	0.774601	0.759118	0.295125	0.326317	0.722704	0.673814	0.324003	0.366398
Mammals	Macaca_sylvanus	1	1	0	0.679423	0.641782	0.199294	0.219348	0.441325	0.328217	0.154892	0.172584
Mammals	Macropus_agilis	0	0	1	0.721747	0.805773	NA	NA	0.0115833	0.0120475	NA	NA
Mammals	Macropus_eugenii	1	0	1	0.65703	0.611102	0.792064	0.75633	0.0127613	0.0160743	NA	NA
Mammals	Macropus_fuliginosus	1	0	1	0.819682	0.805094	0.875151	0.861861	0.0151297	0.018476	NA	NA
Mammals	Macropus_giganteus	1	0	1	0.839117	0.822378	0.863086	0.838159	0.0145079	0.0205139	NA	NA
Mammals	Macropus_parma	1	0	1	0.66147	0.617035	0.777881	0.75461	0.0162304	0.0109284	NA	NA
Mammals	Macropus_robustus	1	0	1	0.804958	0.77181	0.847177	0.831755	0.0107562	0.016158	NA	NA
Mammals	Macropus_rufogriseus	1	0	1	0.758958	0.734381	0.840144	0.811841	0.0124034	0.0134279	NA	NA
Mammals	Madoqua_kirkii	1	0	0	0.720297	0.687262	0.454125	0.520075	0.0349933	0.040002	NA	NA
Mammals	Mandrillus_leucophaeus	1	0	0	0.786991	0.763377	0.204731	0.231042	0.334814	0.401041	NA	NA
Mammals	Mandrillus_sphinx	1	0	0	0.872729	0.851423	0.345794	0.391218	0.329813	0.394482	NA	NA
Mammals	Marmota_bobak	1	0	1	0.860695	0.850559	0.584196	0.516864	0.00941016	0.0101668	NA	NA
Mammals	Marmota_flaviventris	1	0	0	0.888034	0.871378	0.710642	0.803831	0.0169463	0.0187165	NA	NA
Mammals	Marmota_marmota	1	0	0	0.833284	0.812405	0.580348	0.653794	0.0218154	0.0228414	NA	NA
Mammals	Marmota_monax	1	0	1	0.789332	0.754761	0.584544	0.518644	0.0141131	0.0141285	NA	NA
Mammals	Martes_americana	1	0	1	0.662812	0.608553	0.655905	0.582896	0.0886613	0.0938549	NA	NA
Mammals	Martes_foina	0	0	1	0.713967	0.809554	NA	NA	0.150608	0.196972	NA	NA
Mammals	Martes_martes	0	0	1	0.661541	0.76581	NA	NA	0.0798481	0.0879225	NA	NA
Mammals	Martes_pennanti	1	0	1	0.693571	0.634759	0.558843	0.481473	0.0480114	0.0556427	NA	NA
Mammals	Megaderma_lyra	0	0	0	0.162574	0.216449	NA	NA	0.064294	0.0946941	NA	NA
Mammals	Megaptera_novaeangliae	0	0	0	0.567312	0.712739	NA	NA	0.00933222	0.0132596	NA	NA
Mammals	Meles_meles	1	0	1	0.825462	0.793856	0.593467	0.521889	0.0667859	0.0765497	NA	NA
Mammals	Mephitis_mephitis	1	0	1	0.871536	0.856139	0.602926	0.540259	0.10417	0.13149	NA	NA
Mammals	Meriones_crassus	0	0	0	0.287533	0.343928	NA	NA	0.0229236	0.0217024	NA	NA
Mammals	Meriones_unguiculatus	1	0	1	0.440642	0.321888	0.686468	0.596648	0.0277931	0.0314048	NA	NA
Mammals	Mesembriomys_gouldii	0	0	0	0.446426	0.549198	NA	NA	0.0158009	0.019101	NA	NA
Mammals	Mesocricetus_auratus	1	0	1	0.598774	0.492034	0.750432	0.676407	0.0088793	0.0092112	NA	NA
Mammals	Microcebus_murinus	1	1	0	0.544781	0.421098	0.221555	0.288563	0.585934	0.357861	0.275738	0.404061
Mammals	Micromys_minutus	1	0	1	0.419684	0.31434	0.599959	0.486544	0.0337628	0.0374321	NA	NA
Mammals	Microtus_agrestis	0	0	0	0.303843	0.338623	NA	NA	0.00904733	0.0137196	NA	NA
Mammals	Microtus_arvalis	0	0	1	0.353657	0.404049	NA	NA	0.0169366	0.0192876	NA	NA
Mammals	Microtus_guentheri	0	0	0	0.335334	0.389637	NA	NA	0.00830292	0.0109052	NA	NA
Mammals	Microtus_ochrogaster	0	0	0	0.31626	0.370171	NA	NA	0.0155228	0.0112529	NA	NA
Mammals	Microtus_oeconomus	0	0	0	0.10939	0.114887	NA	NA	0.00364922	0.00362272	NA	NA
Mammals	Microtus_oregoni	0	0	0	0.0406582	0.0418366	NA	NA	0.00203163	0.00202941	NA	NA
Mammals	Microtus_pennsylvanicus	1	0	0	0.0793699	0.0257227	0.220574	0.275551	0.00099764	0.00114136	NA	NA
Mammals	Microtus_pinetorum	0	0	0	0.112586	0.126825	NA	NA	0.0105552	0.0100038	NA	NA
Mammals	Microtus_subterraneus	0	0	0	0.0968775	0.102407	NA	NA	0.0117785	0.0113449	NA	NA
Mammals	Miniopterus_schreibersii	0	0	0	0.115029	0.148922	NA	NA	0.107123	0.181525	NA	NA
Mammals	Miopithecus_talapoin	0	0	0	0.594184	0.69344	NA	NA	0.392616	0.497573	NA	NA
Mammals	Mirounga_angustirostris	1	0	0	0.569894	0.497205	0.137969	0.162847	0.00163021	0.00165642	NA	NA
Mammals	Mirounga_leonina	1	0	0	0.619724	0.544937	0.186311	0.239281	0.0011362	0.00118936	NA	NA
Mammals	Mirza_coquereli	0	0	0	0.40504	0.530106	NA	NA	0.426109	0.633595	NA	NA
Mammals	Monachus_schauinslandi	0	0	0	0.457073	0.529226	NA	NA	0.00905414	0.00997318	NA	NA
Mammals	Monodelphis_domestica	1	1	0	0.724885	0.616064	0.603234	0.810741	0.311921	0.0177728	0.559983	0.931364
Mammals	Monodon_monoceros	1	0	0	0.713029	0.668564	0.26309	0.321767	0.027652	0.0352279	NA	NA
Mammals	Moschus_moschiferus	1	0	1	0.666362	0.60417	0.509616	0.421663	0.0140553	0.0136786	NA	NA
Mammals	Mungos_mungo	1	0	0	0.815311	0.777244	0.257843	0.299309	0.183355	0.252543	NA	NA
Mammals	Muntiacus_muntjak	1	0	1	0.744447	0.713855	0.709486	0.661974	0.0413384	0.0477516	NA	NA
Mammals	Muntiacus_reevesi	1	0	1	0.78506	0.754283	0.76005	0.709685	0.0637932	0.0707978	NA	NA
Mammals	Mus_minutoides	0	0	0	0.284155	0.333532	NA	NA	0.0373825	0.0388599	NA	NA
Mammals	Mus_musculus	1	0	1	0.554377	0.453976	0.712371	0.637421	0.0317944	0.0452019	NA	NA
Mammals	Muscardinus_avellanarius	0	1	1	0.246949	0.335532	NA	NA	0.355418	0.0714116	0.547088	0.206722
Mammals	Mustela_erminea	0	0	1	0.650336	0.748965	NA	NA	0.213368	0.266723	NA	NA
Mammals	Mustela_eversmanii	0	0	0	0.672342	0.749016	NA	NA	0.0359075	0.0404987	NA	NA
Mammals	Mustela_frenata	0	0	0	0.509633	0.571936	NA	NA	0.0796264	0.0999456	NA	NA
Mammals	Mustela_lutreola	1	0	1	0.560924	0.507627	0.458171	0.382996	0.0847752	0.0929908	NA	NA
Mammals	Mustela_nigripes	1	0	0	0.56873	0.516798	0.447762	0.510258	0.0768547	0.0828678	NA	NA
Mammals	Mustela_nivalis	0	0	1	0.461766	0.525982	NA	NA	0.165449	0.198235	NA	NA
Mammals	Mustela_putorius	1	0	1	0.807942	0.79085	0.708864	0.66255	0.103261	0.131289	NA	NA
Mammals	Myocastor_coypus	1	0	1	0.812742	0.768199	0.561751	0.432287	0.0344533	0.042728	NA	NA
Mammals	Myodes_gapperi	0	0	0	0.0783227	0.0816593	NA	NA	0.00555488	0.00832757	NA	NA
Mammals	Myodes_glareolus	1	0	1	0.356552	0.252141	0.59369	0.495348	0.0193841	0.0230232	NA	NA
Mammals	Myodes_rutilus	0	0	1	0.109536	0.125836	NA	NA	0.0345474	0.0299453	NA	NA
Mammals	Myopus_schisticolor	0	0	0	0.0314753	0.0314666	NA	NA	0.00211823	0.00234554	NA	NA
Mammals	Myotis_lucifugus	0	0	0	0.197648	0.244192	NA	NA	0.0869297	0.126868	NA	NA
Mammals	Myotis_myotis	0	0	0	0.319667	0.429114	NA	NA	0.0873491	0.133417	NA	NA
Mammals	Myrmecophaga_tridactyla	1	1	0	0.777611	0.688081	0.238115	0.326309	0.384592	0.0737322	0.137125	0.210133
Mammals	Naemorhedus_goral	1	0	0	0.780688	0.760598	0.366416	0.404544	0.01061	0.010163	NA	NA
Mammals	Nandinia_binotata	0	0	0	0.646566	0.809598	NA	NA	0.165733	0.241223	NA	NA
Mammals	Napaeozapus_insignis	0	0	0	0.156699	0.176076	NA	NA	0.0327156	0.0471077	NA	NA
Mammals	Nasalis_larvatus	1	0	0	0.615133	0.572065	0.152241	0.177188	0.103928	0.130892	NA	NA
Mammals	Nasua_nasua	1	0	1	0.876058	0.864159	0.578184	0.484767	0.169368	0.215739	NA	NA
Mammals	Neomys_fodiens	0	0	0	0.183763	0.22433	NA	NA	0.023155	0.0412855	NA	NA
Mammals	Neophoca_cinerea	1	0	0	0.671797	0.62743	0.216161	0.255723	0.0408831	0.0483217	NA	NA
Mammals	Neophocaena_phocaenoides	1	0	0	0.412287	0.27701	0.127306	0.159034	0.0453035	0.0591277	NA	NA
Mammals	Neotoma_albigula	1	0	0	0.373684	0.269325	0.341648	0.421437	0.0187005	0.0215717	NA	NA
Mammals	Neotoma_cinerea	0	0	0	0.0952467	0.104657	NA	NA	0.00145441	0.00158309	NA	NA
Mammals	Neotoma_floridana	0	0	0	0.407165	0.485653	NA	NA	0.0170021	0.0178684	NA	NA
Mammals	Neotoma_lepida	0	0	0	0.454865	0.522787	NA	NA	0.0303672	0.0306989	NA	NA
Mammals	Neotoma_micropus	0	0	0	0.117259	0.130535	NA	NA	0.00306308	0.0044473	NA	NA
Mammals	Neotragus_moschatus	0	0	1	0.54748	0.638957	NA	NA	0.0179979	0.0139714	NA	NA
Mammals	Neovison_vison	1	1	1	0.655515	0.614748	0.546942	0.482546	0.165244	0.0508918	0.53328	0.369564
Mammals	Nyctalus_noctula	0	0	0	0.101231	0.122603	NA	NA	0.0304339	0.0378753	NA	NA
Mammals	Nyctereutes_procyonoides	1	0	1	0.829899	0.812544	0.376319	0.30604	0.093282	0.10769	NA	NA
Mammals	Nycticebus_coucang	0	1	0	0.423786	0.543069	NA	NA	0.753152	0.651039	0.151485	0.190346
Mammals	Ochotona_alpina	0	0	0	0.0715619	0.0792984	NA	NA	0.0130537	0.0125065	NA	NA
Mammals	Ochotona_princeps	0	0	0	0.162227	0.212261	NA	NA	0.0341147	0.0377561	NA	NA
Mammals	Ochotona_pusilla	0	0	0	0.266928	0.350572	NA	NA	0.0232469	0.0336561	NA	NA
Mammals	Octodon_degus	1	1	1	0.817045	0.769416	0.557946	0.433729	0.353797	0.0929681	0.798917	0.728293
Mammals	Odobenus_rosmarus	1	0	0	0.811437	0.772772	0.21209	0.256548	0.0543076	0.0594617	NA	NA
Mammals	Odocoileus_hemionus	1	0	1	0.822636	0.804978	0.777175	0.755118	0.0355136	0.0331763	NA	NA
Mammals	Odocoileus_virginianus	1	0	1	0.830449	0.818874	0.794076	0.769775	0.0444116	0.0488797	NA	NA
Mammals	Okapia_johnstoni	1	0	0	0.895696	0.882754	0.444019	0.519929	0.0460831	0.0544871	NA	NA
Mammals	Ommatophoca_rossii	0	0	0	0.427771	0.495779	NA	NA	0.00520536	0.0068407	NA	NA
Mammals	Ondatra_zibethicus	1	0	1	0.753455	0.715215	0.762025	0.705056	0.00886257	0.00867795	NA	NA
Mammals	Onychomys_leucogaster	0	0	0	0.276266	0.33959	NA	NA	0.0230969	0.0286129	NA	NA
Mammals	Onychomys_torridus	0	0	0	0.170178	0.190873	NA	NA	0.0146707	0.0153031	NA	NA
Mammals	Orcinus_orca	1	0	0	0.78031	0.731283	0.299109	0.369805	0.012978	0.0191096	NA	NA
Mammals	Oreamnos_americanus	1	0	1	0.881057	0.8729	0.608086	0.558351	0.0104744	0.0137227	NA	NA
Mammals	Oreotragus_oreotragus	1	0	0	0.802191	0.780948	0.479452	0.55828	0.0838399	0.106693	NA	NA
Mammals	Orycteropus_afer	1	0	0	0.818098	0.7344	0.219031	0.311995	0.024215	0.0319796	NA	NA
Mammals	Oryctolagus_cuniculus	1	0	1	0.718071	0.644853	0.941061	0.928418	0.0347011	0.0442741	NA	NA
Mammals	Oryx_gazella	1	0	1	0.89186	0.878029	0.511815	0.446009	0.0176971	0.0182755	NA	NA
Mammals	Oryzomys_palustris	0	0	0	0.195191	0.248981	NA	NA	0.0044405	0.00376781	NA	NA
Mammals	Otaria_flavescens	1	0	0	0.696776	0.666495	0.216054	0.244924	0.0385037	0.0499588	NA	NA
Mammals	Otocyon_megalotis	1	0	0	0.827753	0.802305	0.396626	0.444053	0.10259	0.114593	NA	NA
Mammals	Otolemur_crassicaudatus	1	0	0	0.587252	0.513468	0.112411	0.139195	0.386055	0.517228	NA	NA
Mammals	Otolemur_garnettii	1	1	0	0.513358	0.417591	0.0944944	0.119361	0.463685	0.305537	0.132219	0.15994
Mammals	Otomys_irroratus	0	0	0	0.0737371	0.0866278	NA	NA	0.00249757	0.00158833	NA	NA
Mammals	Ourebia_ourebi	0	0	0	0.607481	0.697682	NA	NA	0.0423176	0.0541717	NA	NA
Mammals	Ovibos_moschatus	1	0	0	0.890481	0.880007	0.434583	0.47616	0.0168543	0.0172386	NA	NA
Mammals	Ovis_ammon	1	0	1	0.867857	0.849266	0.710119	0.674506	0.00468862	0.00526361	NA	NA
Mammals	Ovis_aries	1	0	1	0.883338	0.876398	0.718886	0.687856	0.0389226	0.0421594	NA	NA
Mammals	Ovis_canadensis	1	0	1	0.909518	0.905695	0.770518	0.747832	0.0220193	0.0227363	NA	NA
Mammals	Ovis_dalli	1	0	1	0.771715	0.749697	0.522255	0.470327	0.00733594	0.00870512	NA	NA
Mammals	Ozotoceros_bezoarticus	0	1	0	0.687232	0.76941	NA	NA	0.237402	0.0834116	0.327737	0.529172
Mammals	Pagophilus_groenlandicus	0	0	0	0.497134	0.551239	NA	NA	0.00580489	0.00778753	NA	NA
Mammals	Pan_paniscus	1	0	0	0.839558	0.806315	0.197241	0.232551	0.453741	0.583685	NA	NA
Mammals	Pan_troglodytes	1	1	1	0.845956	0.82116	0.204339	0.0824201	0.498941	0.347389	0.233921	0.0327903
Mammals	Panthera_leo	1	0	0	0.968237	0.967801	0.188586	0.22003	0.108951	0.119597	NA	NA
Mammals	Panthera_onca	1	0	0	0.928294	0.913425	0.111563	0.121561	0.100137	0.11504	NA	NA
Mammals	Panthera_pardus	1	0	1	0.946958	0.939703	0.177181	0.0955812	0.108269	0.136207	NA	NA
Mammals	Panthera_tigris	1	0	0	0.964499	0.962853	0.18899	0.210716	0.0607941	0.0739145	NA	NA
Mammals	Papio_hamadryas	1	0	0	0.850548	0.834725	0.301336	0.349861	0.39978	0.487808	NA	NA
Mammals	Parascalops_breweri	0	0	0	0.217106	0.289668	NA	NA	0.025892	0.0392362	NA	NA
Mammals	Pecari_tajacu	1	0	1	0.827007	0.766462	0.733369	0.66188	0.0262396	0.0320829	NA	NA
Mammals	Pedetes_capensis	1	0	0	0.719634	0.578349	0.309948	0.43745	0.0594665	0.0897689	NA	NA
Mammals	Perameles_gunnii	0	0	0	0.302651	0.404052	NA	NA	0.0135903	0.0172277	NA	NA
Mammals	Perodicticus_potto	0	1	0	0.409018	0.515282	NA	NA	0.758338	0.650883	0.144692	0.168418
Mammals	Perognathus_longimembris	0	0	0	0.218689	0.282192	NA	NA	0.0594854	0.0922074	NA	NA
Mammals	Perognathus_parvus	0	0	0	0.229219	0.292031	NA	NA	0.0293134	0.0352134	NA	NA
Mammals	Peromyscus_californicus	0	0	0	0.231832	0.253523	NA	NA	0.0190561	0.0174568	NA	NA
Mammals	Peromyscus_crinitus	0	0	0	0.294179	0.334448	NA	NA	0.0332505	0.0393261	NA	NA
Mammals	Peromyscus_eremicus	0	0	0	0.2907	0.335465	NA	NA	0.0246016	0.0252642	NA	NA
Mammals	Peromyscus_gossypinus	0	0	0	0.0521193	0.0547852	NA	NA	0.00225654	0.00170529	NA	NA
Mammals	Peromyscus_leucopus	1	0	0	0.50797	0.419936	0.538219	0.651402	0.0359696	0.0346209	NA	NA
Mammals	Peromyscus_maniculatus	1	0	1	0.502484	0.428186	0.541693	0.444052	0.0363451	0.0411701	NA	NA
Mammals	Peromyscus_polionotus	1	0	0	0.290667	0.205247	0.359872	0.464782	0.0240883	0.0251479	NA	NA
Mammals	Peromyscus_truei	0	0	0	0.282511	0.323498	NA	NA	0.0259937	0.0275462	NA	NA
Mammals	Petaurus_breviceps	1	0	1	0.681461	0.566851	0.851348	0.813064	0.0746237	0.119454	NA	NA
Mammals	Phacochoerus_aethiopicus	1	0	0	0.803467	0.752788	0.438117	0.55633	0.0125961	0.0181945	NA	NA
Mammals	Phascolarctos_cinereus	1	0	1	0.745873	0.659315	0.776027	0.690734	0.0477444	0.0644662	NA	NA
Mammals	Phenacomys_intermedius	0	0	0	0.241846	0.265907	NA	NA	0.0226328	0.0311383	NA	NA
Mammals	Philantomba_maxwellii	1	0	0	0.68638	0.62775	0.295512	0.327979	0.0300645	0.0382332	NA	NA
Mammals	Phoca_vitulina	1	0	1	0.553765	0.496622	0.362154	0.25263	0.0208197	0.028005	NA	NA
Mammals	Phocoena_phocoena	0	0	0	0.294171	0.344079	NA	NA	0.0180566	0.0193772	NA	NA
Mammals	Phodopus_sungorus	1	0	1	0.507309	0.376679	0.603826	0.500243	0.0210975	0.0194726	NA	NA
Mammals	Physeter_catodon	0	0	0	0.666524	0.838731	NA	NA	0.0131367	0.0198	NA	NA
Mammals	Plecotus_auritus	0	0	0	0.213141	0.282334	NA	NA	0.115793	0.194129	NA	NA
Mammals	Poecilogale_albinucha	1	0	0	0.300743	0.188661	0.154113	0.193006	0.0683747	0.0784199	NA	NA
Mammals	Pongo_pygmaeus	1	0	0	0.859486	0.836154	0.184853	0.223729	0.404461	0.558607	NA	NA
Mammals	Potamochoerus_porcus	1	0	0	0.793202	0.742169	0.473112	0.595746	0.0105199	0.0132104	NA	NA
Mammals	Potorous_tridactylus	0	0	1	0.481499	0.593869	NA	NA	0.027449	0.0378038	NA	NA
Mammals	Potos_flavus	1	1	1	0.80109	0.755804	0.437719	0.311834	0.487654	0.270039	0.344174	0.158618
Mammals	Praomys_tullbergi	0	0	0	0.322974	0.392372	NA	NA	0.0221279	0.0269795	NA	NA
Mammals	Procapra_gutturosa	1	0	1	0.686137	0.633574	0.449657	0.3637	0.00592127	0.00654883	NA	NA
Mammals	Procavia_capensis	1	0	0	0.69797	0.580854	0.0709153	0.0978349	0.0356948	0.0475268	NA	NA
Mammals	Procyon_lotor	1	0	1	0.860268	0.843107	0.623922	0.556124	0.111833	0.141631	NA	NA
Mammals	Proechimys_guairae	0	0	0	0.422788	0.530893	NA	NA	0.0149313	0.0136864	NA	NA
Mammals	Proechimys_semispinosus	0	0	0	0.359366	0.449535	NA	NA	0.0365488	0.0404243	NA	NA
Mammals	Propithecus_diadema	0	1	0	0.291267	0.36687	NA	NA	0.630159	0.465982	0.0664075	0.0759367
Mammals	Propithecus_verreauxi	0	1	0	0.467539	0.573086	NA	NA	0.744277	0.66023	0.157617	0.193399
Mammals	Pseudomys_higginsi	0	0	0	0.166942	0.196876	NA	NA	0.0106614	0.0114018	NA	NA
Mammals	Ptenochirus_jagori	0	0	0	0.164047	0.195515	NA	NA	0.0332119	0.0369541	NA	NA
Mammals	Pteronura_brasiliensis	1	1	0	0.76611	0.734231	0.308871	0.341439	0.174249	0.0594493	0.236256	0.319515
Mammals	Pteropus_poliocephalus	1	0	0	0.569774	0.431529	0.219413	0.301497	0.0486296	0.062919	NA	NA
Mammals	Puma_concolor	1	0	0	0.936449	0.937259	0.188665	0.235051	0.0611261	0.0683305	NA	NA
Mammals	Pusa_caspica	0	0	1	0.438733	0.511296	NA	NA	0.0250507	0.0264734	NA	NA
Mammals	Pusa_hispida	0	0	0	0.460004	0.51624	NA	NA	0.0249754	0.0301488	NA	NA
Mammals	Pusa_sibirica	0	0	0	0.573112	0.607505	NA	NA	0.044925	0.0604534	NA	NA
Mammals	Rangifer_tarandus	1	0	1	0.856918	0.841781	0.763556	0.721066	0.0448759	0.0557609	NA	NA
Mammals	Rattus_exulans	0	0	1	0.0356859	0.037642	NA	NA	0.00212891	0.00247935	NA	NA
Mammals	Rattus_fuscipes	0	0	0	0.450619	0.548515	NA	NA	0.0110535	0.00806916	NA	NA
Mammals	Rattus_lutreolus	0	0	0	0.352389	0.417761	NA	NA	0.00851868	0.00709414	NA	NA
Mammals	Rattus_norvegicus	1	0	1	0.589619	0.523329	0.74007	0.705188	0.00521841	0.00388229	NA	NA
Mammals	Rattus_rattus	1	0	1	0.495876	0.419583	0.649739	0.585523	0.00844714	0.00701331	NA	NA
Mammals	Ratufa_bicolor	0	0	0	0.65456	0.806506	NA	NA	0.065021	0.0877781	NA	NA
Mammals	Redunca_fulvorufula	1	0	0	0.700062	0.659309	0.35655	0.41096	0.01717	0.0188554	NA	NA
Mammals	Reithrodontomys_megalotis	0	0	0	0.0580864	0.0593667	NA	NA	0.00662557	0.00630474	NA	NA
Mammals	Rhabdomys_pumilio	1	0	0	0.550586	0.449379	0.569044	0.705444	0.0136631	0.0151944	NA	NA
Mammals	Rhinoceros_unicornis	1	0	0	0.922528	0.898965	0.170989	0.220571	0.0196453	0.0205484	NA	NA
Mammals	Rhinolophus_euryale	0	0	0	0.129603	0.155952	NA	NA	0.079917	0.118287	NA	NA
Mammals	Rhinolophus_ferrumequinum	1	0	1	0.389004	0.226334	0.421721	0.178531	0.0715244	0.0920509	NA	NA
Mammals	Rhinolophus_hipposideros	0	0	0	0.318695	0.422023	NA	NA	0.118938	0.150628	NA	NA
Mammals	Rhinolophus_rouxii	0	0	0	0.0211913	0.0233609	NA	NA	0.0127779	0.0127119	NA	NA
Mammals	Rhombomys_opimus	0	0	0	0.284277	0.339474	NA	NA	0.0108242	0.0145586	NA	NA
Mammals	Rhynchocyon_chrysopygus	0	0	0	0.335541	0.482791	NA	NA	0.0216979	0.0375169	NA	NA
Mammals	Rousettus_aegyptiacus	1	0	1	0.601152	0.463447	0.45423	0.275627	0.0972163	0.137786	NA	NA
Mammals	Rucervus_eldii	1	0	0	0.764282	0.732268	0.579672	0.65731	0.0610144	0.072314	NA	NA
Mammals	Rupicapra_rupicapra	1	0	1	0.811366	0.788794	0.539719	0.484273	0.015282	0.0201858	NA	NA
Mammals	Rusa_timorensis	0	1	1	0.714088	0.795773	NA	NA	0.126171	0.0397093	0.261998	0.0680292
Mammals	Rusa_unicolor	1	0	1	0.850823	0.827964	0.736605	0.708627	0.0216279	0.0231735	NA	NA
Mammals	Saguinus_fuscicollis	0	1	0	0.763676	0.877092	NA	NA	0.715755	0.646305	0.326295	0.369557
Mammals	Saguinus_midas	1	0	0	0.813541	0.791779	0.236359	0.272756	0.53447	0.649453	NA	NA
Mammals	Saguinus_oedipus	1	1	0	0.823758	0.81832	0.210303	0.235564	0.614825	0.510548	0.282545	0.367799
Mammals	Saiga_tatarica	0	0	0	0.611891	0.682189	NA	NA	0.01559	0.0183517	NA	NA
Mammals	Saimiri_sciureus	1	1	1	0.813911	0.7854	0.268199	0.160306	0.768058	0.697029	0.371039	0.240135
Mammals	Scalopus_aquaticus	1	0	0	0.387148	0.197243	0.200894	0.28411	0.0266139	0.0342526	NA	NA
Mammals	Sciurus_carolinensis	1	0	1	0.90441	0.8958	0.789992	0.75804	0.222701	0.258837	NA	NA
Mammals	Sciurus_niger	1	0	1	0.82034	0.792679	0.656181	0.601404	0.127216	0.14424	NA	NA
Mammals	Sciurus_vulgaris	1	1	1	0.860213	0.841765	0.759777	0.714493	0.193131	0.0438344	0.831115	0.776323
Mammals	Semnopithecus_entellus	0	0	0	0.625191	0.691967	NA	NA	0.199877	0.219987	NA	NA
Mammals	Setifer_setosus	1	0	0	0.838285	0.787255	0.310052	0.399014	0.0369098	0.0590144	NA	NA
Mammals	Setonix_brachyurus	1	0	0	0.627683	0.573305	0.746287	0.854224	0.0162972	0.0224731	NA	NA
Mammals	Sigmodon_hispidus	1	0	0	0.488318	0.374426	0.433584	0.564205	0.00973746	0.0140508	NA	NA
Mammals	Sminthopsis_crassicaudata	0	0	0	0.320793	0.48019	NA	NA	0.0691912	0.111731	NA	NA
Mammals	Sorex_araneus	0	0	0	0.151363	0.186016	NA	NA	0.0162055	0.0175705	NA	NA
Mammals	Sorex_cinereus	0	0	0	0.084226	0.0907623	NA	NA	0.0135268	0.0198438	NA	NA
Mammals	Sorex_minutus	0	0	1	0.0507382	0.0545781	NA	NA	0.0141116	0.0252261	NA	NA
Mammals	Speothos_venaticus	1	0	0	0.776819	0.746012	0.323995	0.354891	0.146063	0.175717	NA	NA
Mammals	Spermophilus_beecheyi	0	0	0	0.41621	0.47926	NA	NA	0.0129359	0.0113803	NA	NA
Mammals	Spermophilus_beldingi	0	0	0	0.639204	0.704734	NA	NA	0.0291178	0.0340677	NA	NA
Mammals	Spermophilus_lateralis	0	0	0	0.393227	0.450879	NA	NA	0.0290042	0.0289288	NA	NA
Mammals	Spermophilus_richardsonii	1	0	0	0.510134	0.437209	0.410587	0.476913	0.0118734	0.0126962	NA	NA
Mammals	Spilogale_putorius	1	0	0	0.73482	0.69079	0.523965	0.596676	0.107432	0.141431	NA	NA
Mammals	Stenella_attenuata	0	0	0	0.339088	0.411595	NA	NA	0.0397223	0.0508992	NA	NA
Mammals	Stenella_coeruleoalba	0	0	0	0.555746	0.671282	NA	NA	0.0536788	0.0807243	NA	NA
Mammals	Suncus_etruscus	0	0	1	0.135502	0.151628	NA	NA	0.0363159	0.0503568	NA	NA
Mammals	Suncus_murinus	1	0	1	0.347885	0.166482	0.557434	0.357106	0.01158	0.0172475	NA	NA
Mammals	Suricata_suricatta	1	1	0	0.825995	0.789503	0.196951	0.250493	0.504263	0.320369	0.487139	0.652187
Mammals	Sus_scrofa	1	0	1	0.906032	0.892456	0.779267	0.719094	0.0195517	0.0284003	NA	NA
Mammals	Sylvicapra_grimmia	1	0	0	0.73782	0.70357	0.425089	0.486377	0.0199963	0.0215683	NA	NA
Mammals	Sylvilagus_audubonii	0	0	0	0.235035	0.272712	NA	NA	0.0136233	0.0152718	NA	NA
Mammals	Sylvilagus_floridanus	0	0	1	0.380296	0.461559	NA	NA	0.0152553	0.01573	NA	NA
Mammals	Sylvilagus_transitionalis	0	0	1	0.281468	0.360439	NA	NA	0.0106304	0.0136382	NA	NA
Mammals	Symphalangus_syndactylus	1	1	0	0.680055	0.606541	0.113215	0.133082	0.578125	0.451357	0.156581	0.18773
Mammals	Syncerus_caffer	1	0	0	0.874201	0.862985	0.488852	0.576311	0.0300505	0.027203	NA	NA
Mammals	Tachyglossus_aculeatus	1	0	1	0.811183	0.658361	0.789773	0.580158	0.0915795	0.21558	NA	NA
Mammals	Tachyoryctes_splendens	0	0	0	0.0941273	0.12656	NA	NA	0.00983319	0.0142878	NA	NA
Mammals	Talpa_europaea	0	0	1	0.262089	0.384276	NA	NA	0.0285228	0.0361452	NA	NA
Mammals	Tamias_amoenus	0	0	0	0.274785	0.327157	NA	NA	0.0787146	0.115237	NA	NA
Mammals	Tamias_sibiricus	1	1	1	0.593432	0.511424	0.510384	0.405589	0.193733	0.036757	0.618107	0.421136
Mammals	Tamias_striatus	1	0	1	0.615996	0.550495	0.605465	0.517858	0.11658	0.167494	NA	NA
Mammals	Tamias_townsendii	0	0	1	0.427379	0.513947	NA	NA	0.117406	0.130617	NA	NA
Mammals	Tamiasciurus_hudsonicus	1	0	1	0.760007	0.727099	0.638316	0.568686	0.13245	0.167665	NA	NA
Mammals	Taphozous_georgianus	0	0	0	0.0480312	0.0581312	NA	NA	0.0243627	0.0355472	NA	NA
Mammals	Tapirus_indicus	1	0	0	0.793635	0.722949	0.14084	0.182751	0.0214952	0.0282428	NA	NA
Mammals	Tarsipes_rostratus	0	0	0	0.11118	0.138666	NA	NA	0.0521097	0.0764843	NA	NA
Mammals	Tarsius_bancanus	0	1	0	0.257923	0.384463	NA	NA	0.619053	0.335011	0.178233	0.258239
Mammals	Tatera_indica	0	0	0	0.433455	0.533517	NA	NA	0.0251178	0.0287961	NA	NA
Mammals	Taxidea_taxus	1	0	0	0.860953	0.849067	0.59995	0.735165	0.0664941	0.0860917	NA	NA
Mammals	Tayassu_pecari	1	0	1	0.803957	0.748129	0.661644	0.540261	0.00781954	0.00890079	NA	NA
Mammals	Tenrec_ecaudatus	1	0	1	0.913307	0.893697	0.559457	0.382982	0.0198995	0.0268938	NA	NA
Mammals	Theropithecus_gelada	1	1	0	0.776128	0.751073	0.207686	0.23511	0.451537	0.346563	0.252749	0.299896
Mammals	Thomomys_bottae	0	0	0	0.277585	0.356799	NA	NA	0.0220595	0.0313784	NA	NA
Mammals	Thomomys_talpoides	0	0	0	0.196963	0.23377	NA	NA	0.0161302	0.0155787	NA	NA
Mammals	Thrichomys_apereoides	0	0	0	0.379255	0.456618	NA	NA	0.0444537	0.0475136	NA	NA
Mammals	Thryonomys_swinderianus	1	0	0	0.622352	0.500546	0.14215	0.180465	0.00961021	0.0118529	NA	NA
Mammals	Thylogale_billardierii	0	0	0	0.450515	0.522266	NA	NA	0.00539854	0.00606778	NA	NA
Mammals	Trachypithecus_obscurus	1	0	0	0.655117	0.614428	0.200612	0.22845	0.231997	0.281147	NA	NA
Mammals	Trachypithecus_vetulus	0	0	0	0.498881	0.56102	NA	NA	0.149487	0.165838	NA	NA
Mammals	Tragelaphus_angasii	1	0	0	0.744915	0.705933	0.434261	0.490101	0.030603	0.0381305	NA	NA
Mammals	Tragelaphus_strepsiceros	1	0	1	0.810506	0.786633	0.56922	0.52049	0.0195735	0.023157	NA	NA
Mammals	Tragulus_napu	0	0	0	0.323593	0.427008	NA	NA	0.040404	0.0498574	NA	NA
Mammals	Trichechus_manatus	1	0	0	0.895669	0.855807	0.268409	0.380581	0.0516545	0.0814582	NA	NA
Mammals	Trichosurus_vulpecula	1	0	1	0.674261	0.566163	0.826114	0.78502	0.0249314	0.0412495	NA	NA
Mammals	Tupaia_glis	1	0	0	0.648997	0.495947	0.349898	0.485507	0.0991888	0.169244	NA	NA
Mammals	Tursiops_truncatus	1	0	0	0.553222	0.476167	0.236971	0.291188	0.0376661	0.0492295	NA	NA
Mammals	Tylomys_nudicaudus	0	0	0	0.320817	0.404056	NA	NA	0.017858	0.0157566	NA	NA
Mammals	Uncia_uncia	1	0	0	0.912681	0.905454	0.111599	0.127429	0.0929384	0.105921	NA	NA
Mammals	Urocyon_cinereoargenteus	1	1	0	0.744726	0.727686	0.295587	0.334779	0.157568	0.0732522	0.35099	0.465252
Mammals	Urocyon_littoralis	0	0	0	0.33882	0.368468	NA	NA	0.0725823	0.0751936	NA	NA
Mammals	Ursus_americanus	1	0	1	0.875907	0.849057	0.377308	0.257886	0.0565385	0.0741152	NA	NA
Mammals	Ursus_arctos	1	0	1	0.936042	0.925607	0.487081	0.381293	0.0728923	0.0816365	NA	NA
Mammals	Ursus_maritimus	1	0	0	0.908827	0.897475	0.374226	0.479728	0.0477026	0.0555877	NA	NA
Mammals	Varecia_variegata	1	1	1	0.849272	0.815962	0.550106	0.434243	0.748567	0.653119	0.510179	0.364549
Mammals	Vicugna_vicugna	1	0	1	0.786706	0.725094	0.483916	0.361279	0.0602715	0.0667768	NA	NA
Mammals	Vulpes_corsac	0	0	0	0.724565	0.780963	NA	NA	0.0938324	0.114232	NA	NA
Mammals	Vulpes_lagopus	1	0	1	0.858112	0.845428	0.485866	0.434519	0.108125	0.125661	NA	NA
Mammals	Vulpes_velox	1	0	0	0.802962	0.779044	0.413675	0.461053	0.151744	0.171959	NA	NA
Mammals	Vulpes_vulpes	1	0	1	0.849436	0.835405	0.487464	0.441547	0.11348	0.128017	NA	NA
Mammals	Vulpes_zerda	1	1	0	0.610957	0.568091	0.240118	0.254518	0.211749	0.1067	0.254998	0.332695
Mammals	Wallabia_bicolor	1	0	1	0.793012	0.769752	0.86728	0.844641	0.0169816	0.0205446	NA	NA
Mammals	Xerus_inauris	1	0	0	0.629407	0.5308	0.320016	0.396544	0.0717182	0.0989872	NA	NA
Mammals	Zalophus_californianus	1	0	0	0.783927	0.760381	0.269783	0.319995	0.0586121	0.0651468	NA	NA
Mammals	Zapus_hudsonius	0	0	0	0.315772	0.420968	NA	NA	0.0477751	0.0644415	NA	NA
Reptiles	Ablepharus_kitaibelii	0	0	0	0.15607	0.186055	NA	NA	0.0261951	0.0311975	NA	NA
Reptiles	Acanthodactylus_beershebensis	0	0	0	0.39342	0.456092	NA	NA	0.189811	0.241197	NA	NA
Reptiles	Acanthodactylus_boskianus	1	1	0	0.586238	0.534074	0.334823	0.38493	0.435898	0.261749	0.241403	0.293812
Reptiles	Acanthodactylus_erythrurus	0	0	0	0.150688	0.17424	NA	NA	0.0118902	0.0123221	NA	NA
Reptiles	Acanthodactylus_pardalis	1	1	0	0.409538	0.323054	0.320225	0.383462	0.255304	0.0958201	0.188295	0.23539
Reptiles	Acanthodactylus_scutellatus	1	0	0	0.582012	0.519344	0.402991	0.487499	0.351568	0.476141	NA	NA
Reptiles	Acanthophis_antarcticus	1	1	0	0.72421	0.685817	0.261993	0.302077	0.185821	0.0699825	0.210555	0.26286
Reptiles	Actinemys_marmorata	1	0	1	0.868935	0.853621	0.491285	0.418515	0.560816	0.703152	NA	NA
Reptiles	Agama_agama	1	1	1	0.618736	0.547576	0.588356	0.496487	0.804626	0.740145	0.495725	0.355418
Reptiles	Agama_impalearis	0	1	0	0.59435	0.698826	NA	NA	0.732303	0.649952	0.533212	0.638911
Reptiles	Agkistrodon_contortrix	1	0	0	0.943282	0.941799	0.441354	0.491367	0.419099	0.504924	NA	NA
Reptiles	Agkistrodon_piscivorus	1	0	1	0.935307	0.93022	0.371679	0.307966	0.38401	0.466152	NA	NA
Reptiles	Aldabrachelys_gigantea	1	0	1	0.972425	0.969772	0.878107	0.865752	0.699914	0.867759	NA	NA
Reptiles	Algyroides_moreoticus	0	0	0	0.359376	0.411637	NA	NA	0.250407	0.317801	NA	NA
Reptiles	Algyroides_nigropunctatus	0	0	0	0.0900379	0.0952768	NA	NA	0.0095115	0.0103463	NA	NA
Reptiles	Alligator_mississippiensis	1	0	1	0.867515	0.834736	0.529181	0.434957	0.310784	0.457867	NA	NA
Reptiles	Alligator_sinensis	1	1	0	0.905744	0.890253	0.49995	0.604926	0.540068	0.337531	0.671828	0.862856
Reptiles	Alsophylax_pipiens	0	0	0	0.520359	0.637179	NA	NA	0.237948	0.340439	NA	NA
Reptiles	Amblyrhynchus_cristatus	0	1	1	0.628907	0.744286	NA	NA	0.929432	0.912423	0.13869	0.0398986
Reptiles	Ameiva_ameiva	1	1	1	0.809521	0.771002	0.441971	0.307975	0.550783	0.358812	0.576512	0.42636
Reptiles	Amphibolurus_muricatus	0	0	0	0.450164	0.509427	NA	NA	0.415432	0.502835	NA	NA
Reptiles	Amphibolurus_norrisi	0	0	0	0.419883	0.476269	NA	NA	0.501497	0.595134	NA	NA
Reptiles	Anatololacerta_anatolica	0	0	0	0.208598	0.230811	NA	NA	0.102275	0.129889	NA	NA
Reptiles	Anguis_fragilis	1	0	1	0.875853	0.854721	0.648211	0.575407	0.251495	0.355494	NA	NA
Reptiles	Anniella_pulchra	1	0	0	0.667669	0.575728	0.185893	0.218112	0.181481	0.268225	NA	NA
Reptiles	Anolis_carolinensis	1	1	1	0.782197	0.761631	0.662558	0.627643	0.722408	0.653971	0.740082	0.704745
Reptiles	Anolis_cristatellus	1	1	1	0.787839	0.766189	0.677072	0.639968	0.762137	0.698659	0.76113	0.718314
Reptiles	Anolis_cupreus	0	0	0	0.567768	0.661195	NA	NA	0.230955	0.289722	NA	NA
Reptiles	Anolis_equestris	1	1	1	0.83629	0.814623	0.591223	0.52484	0.924792	0.916059	0.554138	0.453954
Reptiles	Anolis_garmani	1	1	1	0.842252	0.830069	0.743711	0.705645	0.813754	0.77512	0.838011	0.801159
Reptiles	Anolis_humilis	1	0	0	0.453895	0.337368	0.144016	0.171071	0.116667	0.147745	NA	NA
Reptiles	Anolis_intermedius	0	0	0	0.609992	0.695994	NA	NA	0.311276	0.387525	NA	NA
Reptiles	Anolis_limifrons	1	0	0	0.602371	0.536624	0.417477	0.496547	0.110209	0.13101	NA	NA
Reptiles	Anolis_lineatopus	0	0	0	0.608219	0.700408	NA	NA	0.265917	0.355362	NA	NA
Reptiles	Anolis_porcatus	1	1	1	0.817438	0.788111	0.710647	0.65922	0.73603	0.687821	0.819502	0.778417
Reptiles	Anolis_roquet	1	1	0	0.796872	0.758415	0.675238	0.805913	0.71125	0.58439	0.764868	0.922537
Reptiles	Anolis_sagrei	1	1	1	0.756759	0.719086	0.768405	0.732188	0.630628	0.506095	0.874924	0.851007
Reptiles	Apalone_mutica	1	0	0	0.719803	0.593447	0.23953	0.32805	0.0568481	0.0757575	NA	NA
Reptiles	Arizona_elegans	1	0	0	0.895042	0.889152	0.710276	0.779563	0.344477	0.391777	NA	NA
Reptiles	Aspidoscelis_deppei	1	0	0	0.702716	0.642384	0.240971	0.276428	0.195906	0.242299	NA	NA
Reptiles	Aspidoscelis_laredoensis	0	0	0	0.523558	0.627606	NA	NA	0.145566	0.190336	NA	NA
Reptiles	Aspidoscelis_sexlineata	1	0	0	0.618764	0.553342	0.314537	0.375055	0.204632	0.274404	NA	NA
Reptiles	Aspidoscelis_tigris	1	0	0	0.607008	0.530044	0.321217	0.37122	0.257967	0.339897	NA	NA
Reptiles	Atlantolacerta_andreanskyi	0	0	0	0.295225	0.345958	NA	NA	0.158541	0.206745	NA	NA
Reptiles	Austrelaps_superbus	1	0	0	0.92339	0.915103	0.460517	0.527408	0.322092	0.41529	NA	NA
Reptiles	Basiliscus_basiliscus	1	0	1	0.88843	0.873091	0.762606	0.731349	0.502032	0.688237	NA	NA
Reptiles	Basiliscus_plumifrons	1	1	1	0.910932	0.89974	0.831269	0.808227	0.624241	0.513198	0.923009	0.910675
Reptiles	Basiliscus_vittatus	1	1	1	0.890965	0.874643	0.688251	0.63911	0.683748	0.566545	0.793553	0.742671
Reptiles	Bassiana_duperreyi	0	0	0	0.273409	0.297408	NA	NA	0.13387	0.173723	NA	NA
Reptiles	Blanus_cinereus	0	0	0	0.443404	0.590385	NA	NA	0.27433	0.460744	NA	NA
Reptiles	Boa_constrictor	1	1	1	0.986851	0.986255	0.708609	0.635145	0.801961	0.732435	0.80695	0.750876
Reptiles	Boaedon_fuliginosus	1	1	1	0.950663	0.948283	0.666944	0.611147	0.561649	0.415795	0.785314	0.726139
Reptiles	Bogertophis_subocularis	1	1	0	0.94494	0.945417	0.64196	0.717207	0.772993	0.739571	0.556227	0.661231
Reptiles	Bothriechis_schlegelii	1	0	0	0.959321	0.954886	0.591647	0.654598	0.256506	0.300702	NA	NA
Reptiles	Brachylophus_fasciatus	1	1	1	0.784951	0.762831	0.44206	0.321026	0.897662	0.876701	0.34717	0.216189
Reptiles	Brachylophus_vitiensis	0	1	0	0.757179	0.86329	NA	NA	0.899188	0.868299	0.454057	0.551665
Reptiles	Bradypodion_pumilum	1	1	1	0.83547	0.80967	0.518655	0.409443	0.833484	0.77271	0.632183	0.522971
Reptiles	Brookesia_stumpffi	1	1	0	0.71321	0.648792	0.284085	0.335275	0.911886	0.888731	0.158847	0.185717
Reptiles	Caiman_crocodilus	1	0	1	0.873606	0.868098	0.647565	0.592974	0.375107	0.477729	NA	NA
Reptiles	Caiman_latirostris	0	0	0	0.873715	0.955667	NA	NA	0.268093	0.318959	NA	NA
Reptiles	Callisaurus_draconoides	1	1	0	0.763477	0.733273	0.32107	0.359577	0.408392	0.274814	0.307646	0.380002
Reptiles	Calotes_versicolor	1	1	1	0.711809	0.653879	0.637462	0.545318	0.642506	0.4528	0.71906	0.629205
Reptiles	Caretta_caretta	0	0	0	0.88551	0.978337	NA	NA	0.124138	0.158199	NA	NA
Reptiles	Carlia_rostralis	0	0	0	0.383024	0.439923	NA	NA	0.245192	0.312536	NA	NA
Reptiles	Carlia_rubrigularis	0	0	0	0.234525	0.274338	NA	NA	0.12001	0.146322	NA	NA
Reptiles	Chalcides_chalcides	1	0	1	0.484995	0.410538	0.338403	0.217393	0.0670275	0.0802106	NA	NA
Reptiles	Chalcides_guentheri	0	0	0	0.629668	0.73169	NA	NA	0.212761	0.273754	NA	NA
Reptiles	Chalcides_lanzai	0	0	0	0.418685	0.491871	NA	NA	0.105535	0.145326	NA	NA
Reptiles	Chalcides_ocellatus	1	1	1	0.692901	0.647006	0.587785	0.508763	0.444789	0.2684	0.639889	0.510729
Reptiles	Chamaeleo_calyptratus	1	1	1	0.948255	0.940171	0.810502	0.792079	0.965353	0.958166	0.92043	0.907346
Reptiles	Chamaeleo_chamaeleon	1	1	1	0.849123	0.834425	0.601541	0.553361	0.933826	0.925461	0.586006	0.530446
Reptiles	Chamaeleo_dilepis	1	1	0	0.859726	0.83587	0.532745	0.635666	0.905254	0.886043	0.52883	0.622311
Reptiles	Chamaeleo_namaquensis	0	1	0	0.770968	0.876031	NA	NA	0.890257	0.834511	0.352434	0.424187
Reptiles	Chamaeleo_senegalensis	1	1	1	0.8908	0.878844	0.552373	0.475138	0.81034	0.737434	0.695293	0.627823
Reptiles	Charina_bottae	1	0	0	0.821882	0.79117	0.350132	0.432873	0.291587	0.420293	NA	NA
Reptiles	Chelodina_longicollis	1	0	1	0.832303	0.758742	0.696554	0.570649	0.183547	0.362641	NA	NA
Reptiles	Chelonia_mydas	1	0	0	0.954087	0.949303	0.808496	0.935592	0.267493	0.41122	NA	NA
Reptiles	Chelydra_serpentina	1	1	1	0.918838	0.907016	0.753002	0.71053	0.441444	0.229581	0.899595	0.878907
Reptiles	Chersine_angulata	1	1	0	0.764372	0.703721	0.325668	0.405631	0.482948	0.28222	0.23749	0.342265
Reptiles	Chlamydosaurus_kingii	1	1	1	0.620755	0.570788	0.62231	0.566783	0.74226	0.689052	0.522284	0.444012
Reptiles	Chondrodactylus_angulifer	1	1	0	0.866743	0.840064	0.369181	0.425551	0.847872	0.787135	0.265511	0.319244
Reptiles	Christinus_marmoratus	1	0	0	0.648403	0.576767	0.323641	0.394032	0.351411	0.492204	NA	NA
Reptiles	Chrysemys_picta	1	1	1	0.950881	0.952351	0.829478	0.81412	0.77925	0.741438	0.951854	0.946422
Reptiles	Coleonyx_brevis	1	0	0	0.743129	0.688847	0.231271	0.255933	0.36974	0.52428	NA	NA
Reptiles	Coleonyx_variegatus	1	1	0	0.869882	0.844005	0.418021	0.512197	0.820122	0.731438	0.37904	0.484271
Reptiles	Coluber_constrictor	1	0	0	0.915918	0.911411	0.589189	0.659711	0.281208	0.344647	NA	NA
Reptiles	Conolophus_pallidus	0	0	0	0.689328	0.766858	NA	NA	0.843412	0.948314	NA	NA
Reptiles	Conolophus_subcristatus	0	1	0	0.7309	0.810982	NA	NA	0.841241	0.809665	0.598728	0.733441
Reptiles	Cophosaurus_texanus	1	0	0	0.819742	0.796564	0.397306	0.446733	0.295263	0.376028	NA	NA
Reptiles	Corallus_caninus	1	1	1	0.934234	0.917662	0.539299	0.441127	0.606984	0.447777	0.514553	0.373144
Reptiles	Cordylus_cordylus	1	1	1	0.713697	0.620354	0.496242	0.337625	0.688543	0.458026	0.474053	0.270244
Reptiles	Coronella_austriaca	0	0	0	0.716546	0.799984	NA	NA	0.0642198	0.0668937	NA	NA
Reptiles	Coronella_girondica	0	0	0	0.79244	0.863022	NA	NA	0.173607	0.203853	NA	NA
Reptiles	Corucia_zebrata	1	1	0	0.787639	0.735964	0.155341	0.194167	0.945885	0.930496	0.0631071	0.0732826
Reptiles	Crocodilurus_amazonicus	0	1	0	0.652152	0.804952	NA	NA	0.77422	0.649831	0.252057	0.35197
Reptiles	Crocodylus_acutus	0	0	1	0.89968	0.954073	NA	NA	0.261601	0.324411	NA	NA
Reptiles	Crocodylus_intermedius	1	0	0	0.776083	0.752064	0.228773	0.243457	0.032641	0.040908	NA	NA
Reptiles	Crocodylus_johnstoni	1	1	0	0.741883	0.694918	0.272059	0.304263	0.196591	0.0830514	0.411666	0.576343
Reptiles	Crocodylus_moreletii	1	0	0	0.835923	0.827915	0.285316	0.307772	0.0744978	0.0850815	NA	NA
Reptiles	Crocodylus_niloticus	1	0	0	0.903046	0.89565	0.348016	0.377012	0.139127	0.160668	NA	NA
Reptiles	Crocodylus_palustris	0	0	0	0.847033	0.915015	NA	NA	0.144959	0.175942	NA	NA
Reptiles	Crocodylus_porosus	1	0	0	0.881296	0.871505	0.411967	0.470919	0.116344	0.136096	NA	NA
Reptiles	Crocodylus_rhombifer	1	0	0	0.833151	0.821782	0.312744	0.343733	0.124961	0.132779	NA	NA
Reptiles	Crotalus_atrox	1	0	1	0.935924	0.925297	0.454894	0.411357	0.284595	0.319461	NA	NA
Reptiles	Crotalus_catalinensis	1	1	0	0.921156	0.9157	0.293832	0.338963	0.422324	0.293444	0.213611	0.250766
Reptiles	Crotalus_horridus	1	1	0	0.924882	0.924287	0.401126	0.443379	0.45413	0.347703	0.307445	0.343962
Reptiles	Crotalus_pricei	1	0	0	0.884978	0.875302	0.36209	0.404525	0.188755	0.218193	NA	NA
Reptiles	Crotalus_viridis	1	0	1	0.930374	0.926205	0.438757	0.38036	0.325138	0.376691	NA	NA
Reptiles	Crotaphytus_collaris	1	0	0	0.868751	0.851584	0.389301	0.466399	0.279593	0.358233	NA	NA
Reptiles	Ctenophorus_fordi	0	0	0	0.218222	0.238581	NA	NA	0.229965	0.263931	NA	NA
Reptiles	Ctenophorus_isolepis	0	0	0	0.327899	0.355566	NA	NA	0.27517	0.333086	NA	NA
Reptiles	Ctenophorus_maculosus	0	0	0	0.321572	0.379759	NA	NA	0.38057	0.472936	NA	NA
Reptiles	Ctenophorus_nuchalis	0	1	0	0.481014	0.555892	NA	NA	0.758329	0.697825	0.318859	0.38713
Reptiles	Ctenophorus_ornatus	0	0	0	0.357271	0.41178	NA	NA	0.601031	0.72205	NA	NA
Reptiles	Ctenosaura_hemilopha	1	1	1	0.593934	0.493154	0.734752	0.6896	0.193362	0.0602654	0.857178	0.825375
Reptiles	Ctenosaura_pectinata	1	1	1	0.825068	0.802381	0.646719	0.589581	0.450134	0.32819	0.789981	0.755136
Reptiles	Ctenosaura_similis	1	0	1	0.866044	0.84337	0.755166	0.73032	0.57811	0.696806	NA	NA
Reptiles	Ctenotus_taeniolatus	0	0	0	0.27503	0.314864	NA	NA	0.092626	0.108154	NA	NA
Reptiles	Cyclura_carinata	1	1	0	0.584547	0.524418	0.346195	0.426959	0.649786	0.548545	0.143653	0.174297
Reptiles	Cyclura_cornuta	1	1	1	0.811348	0.794419	0.587974	0.530937	0.785283	0.745484	0.50482	0.411245
Reptiles	Cyclura_cychlura	0	1	0	0.652461	0.726288	NA	NA	0.764447	0.723622	0.316184	0.364794
Reptiles	Cyclura_nubila	1	0	1	0.881984	0.872385	0.619643	0.570928	0.908509	0.977599	NA	NA
Reptiles	Cyrtodactylus_tuberculatus	0	1	0	0.783319	0.891889	NA	NA	0.862536	0.814654	0.298462	0.369701
Reptiles	Dalmatolacerta_oxycephala	0	1	0	0.119863	0.138989	NA	NA	0.0947243	0.0126288	0.0874983	0.0999043
Reptiles	Darevskia_armeniaca	0	0	1	0.171095	0.18208	NA	NA	0.103797	0.122052	NA	NA
Reptiles	Darevskia_raddei	0	0	0	0.160672	0.177027	NA	NA	0.0748479	0.0783694	NA	NA
Reptiles	Darevskia_rostombekovi	0	0	0	0.0609991	0.0646418	NA	NA	0.0225884	0.0228273	NA	NA
Reptiles	Darevskia_saxicola	0	0	0	0.211107	0.224756	NA	NA	0.0944017	0.109618	NA	NA
Reptiles	Darevskia_valentini	0	0	1	0.163182	0.175238	NA	NA	0.0718595	0.0791159	NA	NA
Reptiles	Deirochelys_reticularia	1	0	0	0.916397	0.905411	0.594842	0.671765	0.435446	0.567426	NA	NA
Reptiles	Dermochelys_coriacea	0	0	0	0.921237	0.992399	NA	NA	0.292928	0.463043	NA	NA
Reptiles	Dinarolacerta_mosorensis	0	1	0	0.199065	0.219361	NA	NA	0.22924	0.102326	0.175749	0.219381
Reptiles	Diplodactylus_conspicillatus	0	0	0	0.585632	0.661361	NA	NA	0.427513	0.53989	NA	NA
Reptiles	Diporiphora_winneckei	0	0	0	0.414732	0.469792	NA	NA	0.475387	0.603029	NA	NA
Reptiles	Dipsosaurus_dorsalis	1	1	0	0.630627	0.558011	0.380324	0.44222	0.69666	0.590455	0.243068	0.305229
Reptiles	Draco_volans	1	1	0	0.547896	0.422142	0.247068	0.313091	0.644001	0.478117	0.151788	0.188379
Reptiles	Egernia_hosmeri	1	1	0	0.690054	0.652107	0.290328	0.352725	0.850098	0.8176	0.191832	0.224624
Reptiles	Egernia_kingii	1	1	0	0.732702	0.675	0.255203	0.289391	0.690086	0.60433	0.237345	0.29382
Reptiles	Egernia_stokesii	1	1	0	0.7173	0.669904	0.297066	0.339722	0.779486	0.706674	0.227135	0.269587
Reptiles	Elaphe_climacophora	1	0	1	0.908133	0.907059	0.609978	0.58088	0.490346	0.590555	NA	NA
Reptiles	Elgaria_coerulea	1	0	0	0.783426	0.746492	0.268965	0.33317	0.0899811	0.123272	NA	NA
Reptiles	Elgaria_multicarinata	1	0	1	0.933109	0.920866	0.661397	0.59717	0.328753	0.471102	NA	NA
Reptiles	Emoia_atrocostata	1	0	0	0.467393	0.384117	0.328779	0.395134	0.270178	0.364095	NA	NA
Reptiles	Emydoidea_blandingii	1	1	0	0.924645	0.919727	0.723977	0.806957	0.684405	0.597991	0.806174	0.922965
Reptiles	Eremiascincus_richardsonii	0	0	0	0.455179	0.521574	NA	NA	0.231405	0.287034	NA	NA
Reptiles	Eublepharis_macularius	1	1	0	0.921677	0.913698	0.413902	0.500114	0.937832	0.923501	0.343319	0.436922
Reptiles	Eulamprus_leuraensis	0	0	0	0.236868	0.270081	NA	NA	0.0484619	0.0583182	NA	NA
Reptiles	Eulamprus_tympanum	0	0	0	0.32204	0.377369	NA	NA	0.138358	0.178132	NA	NA
Reptiles	Eumeces_schneideri	1	1	0	0.794298	0.742671	0.525036	0.648098	0.72977	0.5997	0.516452	0.670571
Reptiles	Eunectes_murinus	1	0	1	0.986025	0.983398	0.678493	0.614998	0.658577	0.858535	NA	NA
Reptiles	Eutropis_multifasciata	1	1	1	0.729473	0.667412	0.441221	0.334737	0.484221	0.304568	0.597794	0.493033
Reptiles	Furcifer_labordi	0	1	0	0.635551	0.776747	NA	NA	0.689116	0.533923	0.114444	0.140048
Reptiles	Furcifer_lateralis	1	1	0	0.900662	0.904536	0.550783	0.64304	0.975498	0.970994	0.610411	0.721858
Reptiles	Furcifer_oustaleti	1	1	1	0.915423	0.902053	0.660526	0.613327	0.955022	0.947413	0.727952	0.659844
Reptiles	Furcifer_pardalis	1	1	1	0.938589	0.934954	0.739384	0.694856	0.979618	0.98239	0.832546	0.808021
Reptiles	Gallotia_bravoana	0	0	0	0.419876	0.483534	NA	NA	0.0678276	0.0914209	NA	NA
Reptiles	Gallotia_caesaris	0	0	1	0.438914	0.515952	NA	NA	0.145221	0.181813	NA	NA
Reptiles	Gallotia_galloti	1	0	1	0.452732	0.366465	0.530967	0.442844	0.143114	0.203042	NA	NA
Reptiles	Gallotia_simonyi	1	0	0	0.67397	0.614257	0.632409	0.754064	0.223083	0.292559	NA	NA
Reptiles	Gallotia_stehlini	0	0	1	0.478838	0.565008	NA	NA	0.127107	0.166693	NA	NA
Reptiles	Gambelia_sila	1	0	0	0.750282	0.714176	0.214808	0.253904	0.196504	0.237442	NA	NA
Reptiles	Gambelia_wislizenii	1	0	0	0.813405	0.786855	0.28141	0.311183	0.245467	0.329618	NA	NA
Reptiles	Gavialis_gangeticus	1	0	0	0.910185	0.898065	0.334635	0.398193	0.155649	0.197089	NA	NA
Reptiles	Gehyra_mutilata	1	1	1	0.773993	0.730102	0.531772	0.448902	0.66206	0.531489	0.473305	0.365151
Reptiles	Gehyra_variegata	0	0	0	0.611774	0.728188	NA	NA	0.578499	0.768985	NA	NA
Reptiles	Gekko_gecko	1	1	1	0.913292	0.901817	0.659098	0.607953	0.916988	0.90207	0.573899	0.470734
Reptiles	Gonatodes_albogularis	1	1	1	0.842871	0.82294	0.651722	0.58488	0.772216	0.668114	0.676482	0.589305
Reptiles	Goniurosaurus_kuroiwae	1	1	0	0.79264	0.744584	0.318598	0.389386	0.740825	0.633305	0.216993	0.262999
Reptiles	Gopherus_agassizii	1	1	1	0.895457	0.882334	0.710616	0.661664	0.592634	0.484536	0.723699	0.664346
Reptiles	Gopherus_polyphemus	1	0	1	0.909726	0.895351	0.766185	0.724294	0.507152	0.669789	NA	NA
Reptiles	Graptemys_geographica	1	1	1	0.90592	0.888458	0.681207	0.648499	0.499804	0.402244	0.839347	0.826557
Reptiles	Graptemys_ouachitensis	1	1	1	0.937073	0.934823	0.677471	0.657509	0.652223	0.589895	0.864681	0.848946
Reptiles	Graptemys_pseudogeographica	1	1	1	0.959568	0.958683	0.826641	0.817896	0.775417	0.744025	0.954734	0.949909
Reptiles	Graptemys_pulchra	1	0	0	0.877579	0.853769	0.595939	0.716384	0.353853	0.426209	NA	NA
Reptiles	Heloderma_horridum	1	1	1	0.927475	0.911846	0.725806	0.663528	0.897748	0.853561	0.697175	0.634375
Reptiles	Heloderma_suspectum	1	1	1	0.944638	0.937923	0.571743	0.468563	0.960308	0.949758	0.502791	0.344024
Reptiles	Hemidactylus_flaviviridis	1	0	1	0.821879	0.7866	0.519301	0.447552	0.568245	0.749463	NA	NA
Reptiles	Hemidactylus_frenatus	1	1	1	0.895022	0.87968	0.756414	0.734124	0.77469	0.684726	0.787113	0.749163
Reptiles	Hemidactylus_garnotii	1	1	1	0.835384	0.803024	0.489205	0.41647	0.683597	0.550664	0.433651	0.32468
Reptiles	Hemidactylus_mabouia	1	0	1	0.739441	0.695747	0.467415	0.378769	0.296143	0.401206	NA	NA
Reptiles	Hemidactylus_turcicus	1	1	1	0.866403	0.850747	0.640646	0.58303	0.651351	0.499537	0.628031	0.544505
Reptiles	Hemorrhois_hippocrepis	1	0	1	0.744216	0.702488	0.390132	0.304268	0.0992989	0.127239	NA	NA
Reptiles	Hesperoedura_reticulata	0	0	0	0.358887	0.423587	NA	NA	0.382729	0.517954	NA	NA
Reptiles	Heterodon_platirhinos	1	0	0	0.924695	0.919542	0.493221	0.568563	0.24351	0.307916	NA	NA
Reptiles	Heteronotia_binoei	1	1	0	0.739797	0.691365	0.391742	0.46595	0.683864	0.551416	0.273283	0.351491
Reptiles	Holbrookia_maculata	1	0	1	0.756898	0.732614	0.347961	0.248412	0.183855	0.223356	NA	NA
Reptiles	Holcosus_quadrilineatus	0	0	0	0.484798	0.586679	NA	NA	0.156598	0.210022	NA	NA
Reptiles	Homonota_darwinii	0	0	0	0.362893	0.458105	NA	NA	0.370255	0.543419	NA	NA
Reptiles	Hoplodactylus_duvaucelii	0	0	0	0.446722	0.531686	NA	NA	0.530873	0.692625	NA	NA
Reptiles	Hypsilurus_boydii	1	1	0	0.433467	0.350073	0.339418	0.390548	0.790627	0.736771	0.122739	0.13747
Reptiles	Hypsilurus_spinipes	0	1	0	0.384023	0.438131	NA	NA	0.705423	0.627561	0.231211	0.270024
Reptiles	Iberolacerta_aurelioi	0	0	0	0.170648	0.185993	NA	NA	0.221969	0.28582	NA	NA
Reptiles	Iberolacerta_monticola	0	0	0	0.323423	0.357604	NA	NA	0.17836	0.220136	NA	NA
Reptiles	Iguana_delicatissima	1	0	0	0.878114	0.86636	0.625759	0.705222	0.673177	0.819695	NA	NA
Reptiles	Iguana_iguana	1	1	1	0.909461	0.90601	0.736956	0.693036	0.771738	0.726294	0.854039	0.828183
Reptiles	Intellagama_lesueurii	1	1	1	0.672329	0.634855	0.681998	0.627702	0.86692	0.82701	0.58152	0.505979
Reptiles	Lacerta_agilis	1	1	1	0.47335	0.41923	0.646896	0.602204	0.281728	0.162483	0.491486	0.371824
Reptiles	Lacerta_media	0	1	0	0.564958	0.635193	NA	NA	0.339667	0.214594	0.584262	0.70871
Reptiles	Lacerta_schreiberi	0	0	0	0.551894	0.608705	NA	NA	0.206355	0.23278	NA	NA
Reptiles	Lacerta_strigata	1	0	0	0.471777	0.409013	0.457446	0.52063	0.09693	0.11429	NA	NA
Reptiles	Lacerta_trilineata	1	0	1	0.573604	0.524709	0.642482	0.590931	0.232696	0.269751	NA	NA
Reptiles	Lacerta_viridis	1	0	0	0.549267	0.490212	0.574587	0.662422	0.255118	0.312187	NA	NA
Reptiles	Lamprolepis_smaragdina	1	1	1	0.519742	0.42648	0.334406	0.220176	0.560162	0.383948	0.268542	0.106032
Reptiles	Lampropeltis_alterna	1	1	1	0.908442	0.900676	0.67608	0.654415	0.664051	0.620262	0.574086	0.506904
Reptiles	Lampropeltis_getula	1	1	1	0.93946	0.934684	0.807047	0.794038	0.693666	0.653907	0.802155	0.779061
Reptiles	Lampropeltis_triangulum	1	1	1	0.917405	0.9081	0.73133	0.712074	0.637167	0.587968	0.674864	0.630662
Reptiles	Lampropholis_delicata	1	0	1	0.339403	0.233449	0.463164	0.357136	0.0754161	0.0930491	NA	NA
Reptiles	Lampropholis_guichenoti	0	0	0	0.259333	0.288012	NA	NA	0.106378	0.130126	NA	NA
Reptiles	Leiocephalus_carinatus	1	1	1	0.783277	0.745527	0.50191	0.398458	0.692927	0.51475	0.524879	0.39231
Reptiles	Lepidochelys_kempii	1	0	0	0.949558	0.948039	0.714747	0.849181	0.238789	0.32686	NA	NA
Reptiles	Lepidodactylus_lugubris	1	1	1	0.858513	0.827667	0.600915	0.514105	0.750284	0.61945	0.627183	0.544904
Reptiles	Liolaemus_pictus	0	0	0	0.385471	0.494752	NA	NA	0.109707	0.168513	NA	NA
Reptiles	Liopholis_inornata	0	0	0	0.470015	0.547835	NA	NA	0.305056	0.410621	NA	NA
Reptiles	Liopholis_modesta	0	0	0	0.411543	0.479876	NA	NA	0.205448	0.280868	NA	NA
Reptiles	Liopholis_whitii	0	0	0	0.451784	0.519852	NA	NA	0.3274	0.431938	NA	NA
Reptiles	Lucasium_damaeum	1	1	0	0.687714	0.630293	0.182487	0.202726	0.667682	0.575795	0.15994	0.189409
Reptiles	Lucasium_stenodactylum	0	1	0	0.60537	0.677227	NA	NA	0.631979	0.536246	0.155386	0.179017
Reptiles	Macrochelys_temminckii	1	0	1	0.944736	0.933466	0.786138	0.753096	0.460386	0.660514	NA	NA
Reptiles	Malaclemys_terrapin	1	1	1	0.944389	0.942459	0.620055	0.580938	0.768875	0.726243	0.789646	0.770563
Reptiles	Malayemys_subtrijuga	1	1	1	0.887387	0.862292	0.53723	0.446779	0.516806	0.319074	0.630763	0.524695
Reptiles	Malayopython_reticulatus	1	1	1	0.988729	0.98745	0.765262	0.725668	0.856476	0.805963	0.857756	0.829864
Reptiles	Mauremys_reevesii	1	0	1	0.904157	0.894684	0.699076	0.646271	0.311985	0.435582	NA	NA
Reptiles	Mecistops_cataphractus	1	0	1	0.847595	0.833482	0.406914	0.330604	0.215987	0.269717	NA	NA
Reptiles	Mediodactylus_kotschyi	0	0	1	0.57924	0.700859	NA	NA	0.335802	0.465349	NA	NA
Reptiles	Melanosuchus_niger	1	0	0	0.887175	0.873764	0.468289	0.558701	0.223314	0.290383	NA	NA
Reptiles	Mesalina_guttulata	1	0	0	0.432733	0.357544	0.358605	0.422364	0.102521	0.138634	NA	NA
Reptiles	Mesalina_olivieri	0	0	0	0.453548	0.524361	NA	NA	0.142732	0.172886	NA	NA
Reptiles	Micrurus_fulvius	1	0	1	0.88261	0.870835	0.596678	0.522312	0.503609	0.660249	NA	NA
Reptiles	Moloch_horridus	0	1	0	0.433915	0.489234	NA	NA	0.730645	0.67234	0.267856	0.308773
Reptiles	Natrix_maura	1	0	1	0.778831	0.740485	0.680556	0.635419	0.104486	0.131865	NA	NA
Reptiles	Natrix_natrix	1	0	1	0.898104	0.894136	0.753111	0.719683	0.280805	0.361357	NA	NA
Reptiles	Naultinus_manukanus	0	1	0	0.519743	0.609457	NA	NA	0.648034	0.522698	0.0943694	0.12061
Reptiles	Nephrurus_asper	1	1	0	0.78766	0.759236	0.164607	0.18014	0.858629	0.821549	0.067786	0.0737384
Reptiles	Nerodia_fasciata	1	0	1	0.952576	0.948033	0.577395	0.53938	0.0898481	0.100582	NA	NA
Reptiles	Nerodia_sipedon	1	0	1	0.974166	0.971958	0.748998	0.733102	0.141296	0.16759	NA	NA
Reptiles	Niveoscincus_ocellatus	0	0	0	0.307799	0.351278	NA	NA	0.140836	0.182641	NA	NA
Reptiles	Notechis_scutatus	1	1	0	0.931444	0.928123	0.546067	0.626529	0.36832	0.237159	0.710184	0.848359
Reptiles	Oedura_marmorata	1	1	0	0.840792	0.815497	0.355967	0.431018	0.924865	0.914415	0.315682	0.37709
Reptiles	Oedura_monilis	1	1	0	0.614127	0.564009	0.1919	0.218822	0.761743	0.701003	0.0773085	0.0855505
Reptiles	Oedura_tryoni	1	1	0	0.720161	0.688278	0.264297	0.289107	0.874192	0.854817	0.143651	0.156051
Reptiles	Oligosoma_grande	0	1	0	0.316346	0.367584	NA	NA	0.611242	0.522341	0.193929	0.246338
Reptiles	Oligosoma_otagense	0	1	0	0.32989	0.396306	NA	NA	0.669875	0.589673	0.242833	0.312421
Reptiles	Oligosoma_suteri	0	0	0	0.296786	0.341543	NA	NA	0.430981	0.565592	NA	NA
Reptiles	Oligosoma_whitakeri	0	1	0	0.258274	0.292615	NA	NA	0.5396	0.421228	0.0714576	0.081105
Reptiles	Opheodrys_aestivus	1	0	1	0.871004	0.856568	0.641887	0.593385	0.157736	0.187468	NA	NA
Reptiles	Ophisaurus_attenuatus	1	0	0	0.815309	0.780708	0.351633	0.441581	0.101427	0.130619	NA	NA
Reptiles	Ophisops_elegans	0	0	0	0.351355	0.414889	NA	NA	0.120094	0.155415	NA	NA
Reptiles	Osteolaemus_tetraspis	1	0	1	0.846651	0.827899	0.386886	0.297542	0.262013	0.337574	NA	NA
Reptiles	Paleosuchus_palpebrosus	1	1	1	0.771814	0.732842	0.466271	0.369188	0.417539	0.257193	0.555348	0.412537
Reptiles	Paleosuchus_trigonatus	1	1	1	0.724385	0.679807	0.365597	0.251143	0.390601	0.236813	0.387344	0.226158
Reptiles	Pantherophis_guttatus	1	1	1	0.967522	0.966618	0.831233	0.822232	0.656349	0.588126	0.884965	0.869505
Reptiles	Pantherophis_obsoletus	1	1	1	0.909775	0.899506	0.656127	0.612709	0.593551	0.514927	0.543601	0.440342
Reptiles	Papuascincus_stanleyanus	0	0	0	0.434545	0.527491	NA	NA	0.232405	0.321222	NA	NA
Reptiles	Paralaudakia_caucasia	0	0	0	0.517754	0.596221	NA	NA	0.574356	0.771963	NA	NA
Reptiles	Paralaudakia_lehmanni	0	0	0	0.570672	0.663838	NA	NA	0.44206	0.592725	NA	NA
Reptiles	Paroedura_picta	1	1	0	0.842339	0.815549	0.295578	0.35203	0.735988	0.607738	0.239612	0.323183
Reptiles	Phelsuma_dubia	1	1	1	0.805206	0.774699	0.6088	0.53611	0.689943	0.558422	0.593217	0.508389
Reptiles	Phelsuma_laticauda	1	1	1	0.876782	0.85089	0.533034	0.461434	0.869415	0.835555	0.473984	0.382557
Reptiles	Phelsuma_lineata	1	1	1	0.881311	0.866297	0.651628	0.582427	0.83731	0.777646	0.687189	0.649322
Reptiles	Phelsuma_madagascariensis	1	1	0	0.889323	0.870307	0.546932	0.6305	0.896136	0.868367	0.4909	0.573161
Reptiles	Phoenicolacerta_laevis	0	0	0	0.491665	0.580459	NA	NA	0.182149	0.236804	NA	NA
Reptiles	Phrynocephalus_guttatus	0	0	0	0.37235	0.43783	NA	NA	0.487135	0.639842	NA	NA
Reptiles	Phrynocephalus_mystaceus	1	1	0	0.371105	0.263323	0.275406	0.341235	0.416064	0.243112	0.122436	0.141248
Reptiles	Phrynocephalus_theobaldi	0	0	0	0.328079	0.396332	NA	NA	0.392672	0.5478	NA	NA
Reptiles	Phrynosoma_blainvillii	1	1	0	0.824574	0.798	0.372193	0.417537	0.374495	0.261343	0.43464	0.533077
Reptiles	Phrynosoma_cornutum	1	1	1	0.85316	0.833031	0.571066	0.504178	0.306072	0.17814	0.76061	0.7104
Reptiles	Phrynosoma_coronatum	1	0	1	0.796969	0.773757	0.39948	0.339931	0.336286	0.404324	NA	NA
Reptiles	Phrynosoma_douglassii	1	0	0	0.770728	0.730405	0.265573	0.289213	0.0647757	0.0753803	NA	NA
Reptiles	Phrynosoma_hernandesi	1	0	0	0.841071	0.822783	0.285519	0.332188	0.121725	0.145608	NA	NA
Reptiles	Phrynosoma_mcallii	0	1	0	0.795572	0.864475	NA	NA	0.627028	0.557238	0.27215	0.316519
Reptiles	Phrynosoma_modestum	1	0	0	0.817339	0.809002	0.329631	0.368525	0.184748	0.213726	NA	NA
Reptiles	Phrynosoma_platyrhinos	1	1	0	0.747346	0.726983	0.317995	0.36112	0.428588	0.30555	0.323704	0.378942
Reptiles	Phrynosoma_solare	1	0	0	0.850232	0.839911	0.413142	0.466058	0.281595	0.340138	NA	NA
Reptiles	Phyllurus_platurus	1	1	0	0.745582	0.705155	0.245998	0.274133	0.855853	0.822122	0.1097	0.125447
Reptiles	Physignathus_cocincinus	1	1	1	0.632398	0.573012	0.633494	0.565633	0.813178	0.761356	0.517795	0.401963
Reptiles	Pituophis_melanoleucus	1	0	1	0.955015	0.955322	0.676647	0.653799	0.755233	0.856853	NA	NA
Reptiles	Plestiodon_fasciatus	1	0	0	0.596893	0.531076	0.331155	0.376775	0.0477747	0.0487641	NA	NA
Reptiles	Plestiodon_inexpectatus	1	0	0	0.448517	0.342336	0.1658	0.199277	0.00629445	0.00671736	NA	NA
Reptiles	Plestiodon_laticeps	1	0	0	0.757612	0.738237	0.455908	0.525138	0.101072	0.115012	NA	NA
Reptiles	Plestiodon_obsoletus	1	0	1	0.71077	0.669598	0.39205	0.298577	0.106736	0.135247	NA	NA
Reptiles	Plestiodon_reynoldsi	0	0	0	0.460139	0.546242	NA	NA	0.183017	0.238601	NA	NA
Reptiles	Plestiodon_septentrionalis	0	0	0	0.570115	0.670052	NA	NA	0.0429209	0.0481688	NA	NA
Reptiles	Plestiodon_skiltonianus	1	0	0	0.553923	0.488547	0.334099	0.392264	0.101664	0.104918	NA	NA
Reptiles	Podarcis_bocagei	0	0	0	0.261621	0.287028	NA	NA	0.0598622	0.0643609	NA	NA
Reptiles	Podarcis_erhardii	0	0	0	0.306028	0.335059	NA	NA	0.152094	0.174358	NA	NA
Reptiles	Podarcis_filfolensis	1	0	1	0.0977255	0.0327452	0.134368	0.0310934	0.00358625	0.00420389	NA	NA
Reptiles	Podarcis_gaigeae	0	0	0	0.371995	0.411904	NA	NA	0.199141	0.24171	NA	NA
Reptiles	Podarcis_hispanicus	0	0	0	0.457653	0.507041	NA	NA	0.314453	0.37818	NA	NA
Reptiles	Podarcis_lilfordi	1	1	0	0.529695	0.482688	0.62249	0.714482	0.47614	0.360487	0.340907	0.419269
Reptiles	Podarcis_melisellensis	0	0	0	0.4029	0.443876	NA	NA	0.119509	0.127617	NA	NA
Reptiles	Podarcis_muralis	0	1	1	0.408889	0.440076	NA	NA	0.234776	0.129369	0.470424	0.367899
Reptiles	Podarcis_pityusensis	1	0	1	0.451618	0.394578	0.659054	0.610517	0.387883	0.463477	NA	NA
Reptiles	Podarcis_siculus	1	0	1	0.455921	0.391821	0.604877	0.537351	0.138641	0.14842	NA	NA
Reptiles	Pogona_barbata	1	1	0	0.687192	0.643606	0.646006	0.735335	0.713509	0.656646	0.649739	0.750828
Reptiles	Pogona_minor	1	1	0	0.508397	0.450004	0.402273	0.443021	0.635004	0.556695	0.251845	0.259288
Reptiles	Pogona_vitticeps	1	1	1	0.772115	0.752783	0.733743	0.69459	0.777415	0.739785	0.790788	0.751339
Reptiles	Psammodromus_algirus	1	0	1	0.489113	0.384381	0.440637	0.330526	0.0472128	0.0625821	NA	NA
Reptiles	Psammodromus_hispanicus	0	0	1	0.210992	0.250392	NA	NA	0.00570614	0.00445436	NA	NA
Reptiles	Pseudechis_porphyriacus	0	0	1	0.937846	0.982052	NA	NA	0.429631	0.551419	NA	NA
Reptiles	Pseudemoia_entrecasteauxii	0	0	0	0.169506	0.202233	NA	NA	0.0210267	0.022755	NA	NA
Reptiles	Pseudemys_concinna	1	1	1	0.98312	0.982766	0.872245	0.863036	0.817995	0.788479	0.983607	0.984325
Reptiles	Pseudemys_gorzugi	1	1	1	0.930834	0.929723	0.697618	0.660597	0.809786	0.788313	0.785005	0.749416
Reptiles	Pseudemys_nelsoni	1	1	1	0.966241	0.968924	0.829694	0.814742	0.695937	0.659861	0.966541	0.964895
Reptiles	Pseudemys_rubriventris	1	0	0	0.92133	0.915316	0.698638	0.780188	0.663793	0.767306	NA	NA
Reptiles	Pseudopus_apodus	1	1	1	0.951215	0.949384	0.682739	0.612984	0.774533	0.690558	0.697455	0.606703
Reptiles	Pseudotrapelus_sinaitus	1	1	0	0.540675	0.44149	0.317153	0.388122	0.741667	0.636668	0.176731	0.214372
Reptiles	Ptychozoon_lionotum	1	0	1	0.840765	0.807492	0.505461	0.409796	0.493204	0.681644	NA	NA
Reptiles	Ptyodactylus_hasselquistii	1	0	1	0.862429	0.839301	0.607537	0.53926	0.609393	0.820657	NA	NA
Reptiles	Python_molurus	1	1	0	0.989113	0.989319	0.757134	0.880734	0.893501	0.855382	0.840631	0.952712
Reptiles	Python_regius	1	1	1	0.938489	0.928975	0.576432	0.49327	0.92689	0.909013	0.39728	0.261579
Reptiles	Rhacodactylus_leachianus	1	1	0	0.876031	0.861144	0.420989	0.499457	0.965347	0.957572	0.313994	0.370017
Reptiles	Rhynchoedura_ornata	0	0	0	0.537544	0.601869	NA	NA	0.364264	0.454891	NA	NA
Reptiles	Salvator_merianae	1	1	1	0.891993	0.868392	0.741142	0.677213	0.736812	0.577219	0.853	0.806753
Reptiles	Sauromalus_ater	1	1	0	0.725605	0.691681	0.552252	0.637325	0.755976	0.687624	0.483851	0.58735
Reptiles	Scelarcis_perspicillata	0	0	1	0.286734	0.328036	NA	NA	0.14258	0.167285	NA	NA
Reptiles	Sceloporus_arenicolus	0	0	0	0.573505	0.634807	NA	NA	0.0284856	0.0279079	NA	NA
Reptiles	Sceloporus_bicanthalis	0	0	0	0.553828	0.628539	NA	NA	0.00226026	0.00185015	NA	NA
Reptiles	Sceloporus_cyanogenys	0	0	1	0.741236	0.805868	NA	NA	0.0257131	0.0269046	NA	NA
Reptiles	Sceloporus_graciosus	1	0	0	0.643097	0.607024	0.320957	0.356215	0.125728	0.142475	NA	NA
Reptiles	Sceloporus_grammicus	1	0	0	0.645918	0.604201	0.135615	0.149406	0.0164699	0.0168055	NA	NA
Reptiles	Sceloporus_jarrovii	1	0	1	0.758346	0.725773	0.193616	0.119148	0.0263478	0.0289263	NA	NA
Reptiles	Sceloporus_magister	1	0	1	0.770407	0.752061	0.403955	0.344267	0.11779	0.146016	NA	NA
Reptiles	Sceloporus_merriami	0	0	0	0.617501	0.692963	NA	NA	0.114415	0.145819	NA	NA
Reptiles	Sceloporus_occidentalis	1	0	0	0.749683	0.723853	0.407108	0.445748	0.0590365	0.0759576	NA	NA
Reptiles	Sceloporus_olivaceus	1	0	0	0.83883	0.827368	0.468561	0.530035	0.0578932	0.0598908	NA	NA
Reptiles	Sceloporus_orcutti	1	0	0	0.75652	0.732992	0.466122	0.520357	0.170562	0.19025	NA	NA
Reptiles	Sceloporus_poinsettii	1	0	1	0.81574	0.796957	0.342574	0.274564	0.0632029	0.0709958	NA	NA
Reptiles	Sceloporus_scalaris	0	0	0	0.725457	0.789137	NA	NA	0.064162	0.0802586	NA	NA
Reptiles	Sceloporus_serrifer	1	0	0	0.695198	0.666169	0.291777	0.315067	0.0171211	0.0182302	NA	NA
Reptiles	Sceloporus_undulatus	1	0	1	0.703051	0.676476	0.450895	0.390293	0.0471768	0.0530452	NA	NA
Reptiles	Sceloporus_variabilis	1	0	0	0.779973	0.75164	0.257908	0.296947	0.0970381	0.115939	NA	NA
Reptiles	Scincella_lateralis	1	0	0	0.443281	0.330586	0.425743	0.515157	0.0984519	0.127916	NA	NA
Reptiles	Sistrurus_catenatus	1	0	0	0.931114	0.921757	0.408594	0.452244	0.308274	0.363775	NA	NA
Reptiles	Sitana_ponticeriana	0	0	0	0.550006	0.699128	NA	NA	0.357089	0.519127	NA	NA
Reptiles	Spalerosophis_diadema	1	1	0	0.923702	0.919	0.59683	0.689862	0.612064	0.519615	0.486626	0.588001
Reptiles	Sphaerodactylus_roosevelti	1	0	0	0.521117	0.407176	0.14783	0.174194	0.135943	0.204283	NA	NA
Reptiles	Sphenodon_punctatus	0	1	0	0.440833	0.667049	NA	NA	0.787067	0.543136	0.215112	0.363588
Reptiles	Stellagama_stellio	1	1	1	0.628838	0.549268	0.643055	0.569968	0.739041	0.64976	0.57843	0.473281
Reptiles	Stenodactylus_doriae	1	1	0	0.857734	0.835304	0.438128	0.503469	0.794975	0.71738	0.371561	0.466733
Reptiles	Sternotherus_odoratus	1	1	0	0.838414	0.777257	0.507106	0.659687	0.627047	0.375028	0.650552	0.84225
Reptiles	Storeria_dekayi	1	0	1	0.806513	0.791541	0.550931	0.493809	0.00802368	0.00672821	NA	NA
Reptiles	Storeria_occipitomaculata	1	0	0	0.660259	0.617909	0.429088	0.491783	0.00183503	0.00155335	NA	NA
Reptiles	Strobilurus_torquatus	0	0	0	0.638737	0.775271	NA	NA	0.203208	0.298842	NA	NA
Reptiles	Strophurus_ciliaris	1	1	0	0.621144	0.562012	0.277947	0.338228	0.656035	0.538256	0.186168	0.224862
Reptiles	Takydromus_tachydromoides	0	0	1	0.469267	0.542348	NA	NA	0.250319	0.335766	NA	NA
Reptiles	Tarentola_mauritanica	1	1	1	0.745016	0.691473	0.651592	0.583087	0.684125	0.54538	0.571991	0.443673
Reptiles	Teira_dugesii	0	0	1	0.365754	0.408118	NA	NA	0.346369	0.444629	NA	NA
Reptiles	Teratoscincus_scincus	1	1	0	0.867953	0.849797	0.317876	0.37177	0.872445	0.825724	0.214778	0.26496
Reptiles	Terrapene_carolina	1	1	1	0.947721	0.941074	0.78975	0.75109	0.918506	0.902784	0.861429	0.83626
Reptiles	Terrapene_ornata	1	1	1	0.891218	0.876563	0.631246	0.591879	0.722854	0.660273	0.690496	0.629468
Reptiles	Testudo_graeca	1	0	1	0.924676	0.917462	0.820451	0.787873	0.61032	0.78151	NA	NA
Reptiles	Testudo_hermanni	1	1	1	0.896574	0.871808	0.767856	0.73301	0.665854	0.561241	0.795735	0.745501
Reptiles	Thamnophis_marcianus	1	0	0	0.940342	0.937156	0.525691	0.571316	0.0490142	0.0527956	NA	NA
Reptiles	Thamnophis_ordinoides	1	0	0	0.893168	0.884449	0.56521	0.621025	0.0728797	0.089809	NA	NA
Reptiles	Thamnophis_sirtalis	1	0	1	0.949855	0.952467	0.703347	0.660508	0.0726955	0.0865029	NA	NA
Reptiles	Tiliqua_nigrolutea	1	1	0	0.832373	0.80239	0.211833	0.247631	0.831947	0.78991	0.189748	0.221354
Reptiles	Tiliqua_rugosa	1	1	0	0.782362	0.741456	0.199446	0.242236	0.927171	0.907663	0.102228	0.11932
Reptiles	Tiliqua_scincoides	1	1	1	0.852207	0.831673	0.448229	0.341489	0.796543	0.728112	0.529093	0.405165
Reptiles	Timon_lepidus	1	0	1	0.65482	0.61112	0.771733	0.727415	0.371807	0.485067	NA	NA
Reptiles	Tomistoma_schlegelii	1	0	0	0.907691	0.891631	0.552852	0.657672	0.268344	0.378288	NA	NA
Reptiles	Trachemys_scripta	1	1	1	0.973698	0.974898	0.853212	0.83355	0.858221	0.845574	0.969723	0.970175
Reptiles	Trachylepis_maculilabris	0	0	0	0.665591	0.779224	NA	NA	0.271215	0.365463	NA	NA
Reptiles	Trachylepis_quinquetaeniata	1	1	1	0.616814	0.556112	0.505152	0.407307	0.48582	0.301975	0.555916	0.439683
Reptiles	Trachylepis_varia	1	0	0	0.548515	0.447187	0.236336	0.300038	0.0522998	0.066835	NA	NA
Reptiles	Trapelus_sanguinolentus	0	1	0	0.518002	0.631363	NA	NA	0.746692	0.65402	0.481559	0.589353
Reptiles	Trioceros_ellioti	1	1	0	0.882019	0.874594	0.462126	0.532608	0.939237	0.924901	0.529502	0.596948
Reptiles	Trioceros_hoehnelii	1	1	0	0.834712	0.820398	0.373903	0.427202	0.880354	0.868431	0.4046	0.485996
Reptiles	Trioceros_jacksonii	1	1	1	0.862563	0.840908	0.547264	0.468599	0.905395	0.877881	0.611403	0.501723
Reptiles	Trioceros_melleri	1	1	1	0.916556	0.907891	0.705357	0.678305	0.96765	0.957426	0.723639	0.667707
Reptiles	Trioceros_quadricornis	1	1	0	0.897474	0.88249	0.50028	0.570824	0.979007	0.979224	0.448569	0.525963
Reptiles	Trogonophis_wiegmanni	1	0	0	0.55014	0.416875	0.265154	0.346447	0.102459	0.141409	NA	NA
Reptiles	Tropidurus_torquatus	1	0	0	0.761597	0.694154	0.288352	0.356862	0.234468	0.329333	NA	NA
Reptiles	Uma_notata	0	0	0	0.688229	0.785338	NA	NA	0.461326	0.593616	NA	NA
Reptiles	Underwoodisaurus_milii	1	1	0	0.868069	0.857618	0.296027	0.350971	0.918289	0.90222	0.230425	0.26974
Reptiles	Uromastyx_acanthinura	1	1	1	0.808083	0.765289	0.600706	0.507993	0.90556	0.86309	0.523256	0.378556
Reptiles	Uromastyx_aegyptia	1	1	0	0.853429	0.827419	0.563387	0.679651	0.919677	0.901391	0.501647	0.627027
Reptiles	Uromastyx_ornata	1	1	0	0.833569	0.803635	0.423473	0.512742	0.909736	0.886884	0.355813	0.428412
Reptiles	Urosaurus_graciosus	0	0	0	0.680167	0.756848	NA	NA	0.154115	0.193021	NA	NA
Reptiles	Urosaurus_ornatus	1	0	0	0.731069	0.699052	0.343909	0.3938	0.072956	0.089044	NA	NA
Reptiles	Uta_stansburiana	1	0	0	0.740716	0.708792	0.343911	0.39785	0.168444	0.214716	NA	NA
Reptiles	Varanus_acanthurus	1	1	0	0.852034	0.823266	0.237111	0.269738	0.759064	0.698242	0.236917	0.255622
Reptiles	Varanus_albigularis	1	1	1	0.925534	0.911701	0.483843	0.401442	0.847209	0.810235	0.537496	0.441803
Reptiles	Varanus_bengalensis	1	0	0	0.915521	0.906291	0.442101	0.493973	0.762139	0.885946	NA	NA
Reptiles	Varanus_caudolineatus	1	1	0	0.840295	0.819405	0.182149	0.212294	0.82804	0.780897	0.182653	0.212905
Reptiles	Varanus_flavescens	0	0	0	0.76761	0.859101	NA	NA	0.509031	0.62131	NA	NA
Reptiles	Varanus_griseus	0	1	0	0.834347	0.91474	NA	NA	0.852789	0.819855	0.283282	0.329859
Reptiles	Varanus_komodoensis	1	1	0	0.966485	0.964812	0.542313	0.614038	0.986462	0.9848	0.531344	0.65785
Reptiles	Varanus_mertensi	1	1	0	0.911905	0.899891	0.391358	0.428597	0.92229	0.906216	0.376528	0.44229
Reptiles	Varanus_niloticus	1	1	1	0.949535	0.947227	0.466697	0.387716	0.874994	0.846346	0.587197	0.504529
Reptiles	Varanus_olivaceus	1	1	0	0.919131	0.913138	0.242122	0.263474	0.954712	0.951593	0.166664	0.171594
Reptiles	Varanus_prasinus	1	1	0	0.8425	0.820251	0.304771	0.329314	0.903799	0.880391	0.215497	0.243846
Reptiles	Varanus_salvator	1	1	1	0.940133	0.933251	0.421095	0.317697	0.928056	0.913691	0.464543	0.347417
Reptiles	Varanus_tristis	1	1	0	0.831174	0.807584	0.228308	0.26353	0.728662	0.676032	0.204323	0.228323
Reptiles	Varanus_varius	1	1	0	0.842884	0.808704	0.34221	0.377818	0.899947	0.879519	0.225815	0.261452
Reptiles	Vipera_ammodytes	1	1	1	0.900548	0.886023	0.552843	0.496017	0.6049	0.507305	0.588496	0.502616
Reptiles	Vipera_aspis	1	1	1	0.813708	0.785467	0.46213	0.389174	0.476372	0.370035	0.405856	0.304523
Reptiles	Vipera_berus	0	1	0	0.825137	0.903369	NA	NA	0.440867	0.329268	0.424311	0.520672
Reptiles	Vipera_latastei	1	0	0	0.789264	0.762845	0.454492	0.525643	0.276342	0.337909	NA	NA
Reptiles	Virginia_striatula	0	0	0	0.743038	0.825531	NA	NA	0.0207613	0.0276067	NA	NA
Reptiles	Woodworthia_maculatus	0	0	0	0.410691	0.478587	NA	NA	0.371354	0.516166	NA	NA
Reptiles	Xantusia_henshawi	1	0	0	0.678379	0.592821	0.167956	0.211097	0.122488	0.168655	NA	NA
Reptiles	Xantusia_riversiana	1	0	0	0.812025	0.770245	0.295415	0.357014	0.189732	0.242554	NA	NA
Reptiles	Xantusia_vigilis	1	0	0	0.641061	0.568177	0.158101	0.187385	0.0705086	0.0854336	NA	NA
Reptiles	Xenosaurus_grandis	1	1	0	0.714286	0.648412	0.178106	0.22201	0.53984	0.284916	0.130219	0.187911
Reptiles	Zamenis_longissimus	1	0	1	0.908889	0.905935	0.788182	0.76682	0.465288	0.556386	NA	NA
Reptiles	Zamenis_scalaris	1	0	1	0.823319	0.803083	0.582077	0.532217	0.312925	0.371838	NA	NA
Reptiles	Zamenis_situla	1	1	1	0.71706	0.690367	0.652803	0.60862	0.318808	0.198218	0.420798	0.304914
Reptiles	Zootoca_vivipara	1	0	1	0.395964	0.285008	0.550551	0.45696	0.0496041	0.0562691	NA	NA
Amphibians	Agalychnis_dacnicolor	1	0	1	0.735921	0.691573	0.478783	0.389189	0.302996	0.341212	NA	NA
Amphibians	Agalychnis_spurrelli	1	0	0	0.279504	0.10846	0.0512213	0.0690527	0.0633491	0.0747922	NA	NA
Amphibians	Alytes_cisternasii	0	0	0	0.197253	0.25842	NA	NA	0.215687	0.259746	NA	NA
Amphibians	Alytes_obstetricans	0	0	1	0.234228	0.316877	NA	NA	0.210447	0.260193	NA	NA
Amphibians	Ambystoma_gracile	0	0	0	0.805238	0.933511	NA	NA	0.505533	0.577959	NA	NA
Amphibians	Ambystoma_macrodactylum	1	0	1	0.661979	0.597996	0.494066	0.39647	0.347195	0.38577	NA	NA
Amphibians	Ambystoma_maculatum	1	0	0	0.915565	0.903627	0.806771	0.91163	0.668373	0.764124	NA	NA
Amphibians	Ambystoma_mexicanum	1	1	1	0.941069	0.93342	0.802922	0.750176	0.685584	0.649868	0.898861	0.856666
Amphibians	Ambystoma_talpoideum	1	1	0	0.576273	0.482719	0.358156	0.435792	0.279465	0.188029	0.472676	0.653357
Amphibians	Ambystoma_tigrinum	1	1	1	0.870222	0.846053	0.860557	0.842612	0.572046	0.513234	0.87916	0.838189
Amphibians	Amietophrynus_pardalis	0	0	0	0.464415	0.589639	NA	NA	0.108919	0.130414	NA	NA
Amphibians	Anaxyrus_americanus	1	0	1	0.923233	0.917294	0.821079	0.789524	0.605681	0.675992	NA	NA
Amphibians	Anaxyrus_boreas	1	1	1	0.793322	0.76633	0.616145	0.546032	0.371017	0.307781	0.663389	0.574153
Amphibians	Anaxyrus_cognatus	1	1	0	0.892495	0.894633	0.747051	0.833649	0.524086	0.489525	0.800747	0.912688
Amphibians	Anaxyrus_punctatus	1	1	0	0.79433	0.757637	0.421258	0.472754	0.455022	0.403387	0.518782	0.607291
Amphibians	Anaxyrus_retiformis	1	1	0	0.857607	0.831662	0.318493	0.386538	0.615908	0.5602	0.414685	0.545336
Amphibians	Anaxyrus_terrestris	1	0	0	0.827514	0.808942	0.573564	0.647786	0.453132	0.485479	NA	NA
Amphibians	Ascaphus_montanus	0	0	0	0.190562	0.247102	NA	NA	0.184079	0.222301	NA	NA
Amphibians	Ascaphus_truei	0	0	0	0.136035	0.165116	NA	NA	0.125744	0.141027	NA	NA
Amphibians	Babina_pleuraden	0	0	0	0.203484	0.237979	NA	NA	0.109253	0.124256	NA	NA
Amphibians	Batrachoseps_attenuatus	1	0	0	0.511442	0.369837	0.188302	0.226325	0.23651	0.267271	NA	NA
Amphibians	Batrachuperus_tibetanus	0	0	0	0.339866	0.475393	NA	NA	0.203069	0.240563	NA	NA
Amphibians	Bombina_bombina	1	1	1	0.772258	0.704693	0.758196	0.731265	0.620269	0.552691	0.782629	0.736194
Amphibians	Bombina_orientalis	1	1	1	0.711746	0.61823	0.632099	0.570382	0.519644	0.451405	0.673635	0.60774
Amphibians	Bombina_variegata	1	1	1	0.910293	0.889602	0.900237	0.882391	0.834849	0.808742	0.923268	0.909324
Amphibians	Bufo_bufo	0	1	1	0.834467	0.936166	NA	NA	0.672794	0.629594	0.896056	0.873378
Amphibians	Bufo_gargarizans	1	0	1	0.587171	0.521862	0.65625	0.596773	0.337446	0.382332	NA	NA
Amphibians	Bufo_japonicus	0	1	1	0.691387	0.78646	NA	NA	0.36482	0.305883	0.703297	0.622092
Amphibians	Bufotes_viridis	1	1	1	0.757938	0.732562	0.6598	0.597467	0.364799	0.288613	0.715764	0.648916
Amphibians	Calotriton_asper	0	0	1	0.403768	0.492093	NA	NA	0.523201	0.612855	NA	NA
Amphibians	Ceratophrys_ornata	1	1	0	0.865564	0.840774	0.461166	0.555413	0.463285	0.392628	0.475536	0.62066
Amphibians	Chioglossa_lusitanica	1	0	0	0.262924	0.109926	0.247511	0.351798	0.198412	0.246867	NA	NA
Amphibians	Crinia_signifera	0	0	0	0.118837	0.146141	NA	NA	0.121477	0.142513	NA	NA
Amphibians	Cryptobranchus_alleganiensis	1	1	1	0.909871	0.857277	0.767277	0.653015	0.623029	0.505474	0.826174	0.741957
Amphibians	Cynops_pyrrhogaster	1	1	1	0.679468	0.570292	0.775883	0.739759	0.668357	0.626146	0.772051	0.716029
Amphibians	Dendrobates_auratus	1	1	1	0.889655	0.870101	0.632982	0.463055	0.850419	0.830169	0.700846	0.558367
Amphibians	Dendrobates_leucomelas	1	1	0	0.669318	0.574238	0.503143	0.675901	0.673542	0.608108	0.431896	0.585972
Amphibians	Desmognathus_monticola	1	0	0	0.59616	0.521322	0.325285	0.386219	0.293403	0.333388	NA	NA
Amphibians	Desmognathus_ochrophaeus	0	0	0	0.487501	0.598777	NA	NA	0.344792	0.400522	NA	NA
Amphibians	Desmognathus_quadramaculatus	1	0	0	0.613944	0.528678	0.232014	0.280432	0.237285	0.263227	NA	NA
Amphibians	Duttaphrynus_melanostictus	1	1	1	0.8075	0.768088	0.561236	0.45013	0.437707	0.357178	0.743446	0.654526
Amphibians	Eleutherodactylus_coqui	0	1	1	0.537065	0.746005	NA	NA	0.63255	0.502876	0.702423	0.499497
Amphibians	Ensatina_eschscholtzii	1	1	0	0.210398	0.0554394	0.065446	0.0779561	0.0899803	0.0153555	0.116103	0.203678
Amphibians	Epidalea_calamita	0	0	1	0.456221	0.530448	NA	NA	0.188232	0.215643	NA	NA
Amphibians	Euproctus_platycephalus	0	1	0	0.413826	0.493953	NA	NA	0.600745	0.544569	0.724663	0.897462
Amphibians	Eurycea_lucifuga	1	0	0	0.713201	0.638265	0.335395	0.403358	0.295763	0.337204	NA	NA
Amphibians	Gastrophryne_carolinensis	1	0	1	0.485828	0.325398	0.693745	0.615927	0.27242	0.310283	NA	NA
Amphibians	Glandirana_rugosa	0	1	1	0.186833	0.225093	NA	NA	0.130328	0.0666942	0.543651	0.366506
Amphibians	Hoplobatrachus_tigerinus	1	0	1	0.778205	0.726578	0.825344	0.772994	0.334782	0.397403	NA	NA
Amphibians	Hyla_arborea	1	1	1	0.766877	0.728476	0.771954	0.732756	0.538829	0.489958	0.756593	0.701415
Amphibians	Hyla_chrysoscelis	1	0	0	0.683034	0.632392	0.387544	0.431061	0.30208	0.336224	NA	NA
Amphibians	Hyla_cinerea	1	1	1	0.766619	0.723692	0.508974	0.457137	0.388889	0.339817	0.576002	0.491629
Amphibians	Hyla_japonica	0	0	1	0.427779	0.512994	NA	NA	0.281321	0.317639	NA	NA
Amphibians	Hyla_sarda	0	0	0	0.361714	0.435263	NA	NA	0.186994	0.214891	NA	NA
Amphibians	Hyla_squirella	1	0	1	0.798065	0.76292	0.677396	0.643045	0.535203	0.592895	NA	NA
Amphibians	Hyla_versicolor	1	1	0	0.77952	0.778387	0.610756	0.67372	0.429164	0.387405	0.641336	0.730782
Amphibians	Hylarana_guentheri	0	0	1	0.271197	0.320003	NA	NA	0.0879061	0.0976597	NA	NA
Amphibians	Hylarana_nigrovittata	0	0	0	0.451587	0.57014	NA	NA	0.317705	0.354958	NA	NA
Amphibians	Hylarana_taipehensis	0	0	0	0.218885	0.271964	NA	NA	0.132013	0.144646	NA	NA
Amphibians	Hylarana_temporalis	0	0	0	0.474295	0.592945	NA	NA	0.33141	0.374733	NA	NA
Amphibians	Hynobius_yangi	0	0	0	0.38791	0.514336	NA	NA	0.339602	0.396905	NA	NA
Amphibians	Ichthyosaura_alpestris	0	1	1	0.394384	0.480458	NA	NA	0.371438	0.286997	0.402067	0.240387
Amphibians	Incilius_alvarius	1	0	0	0.935448	0.927638	0.658849	0.75564	0.51315	0.563903	NA	NA
Amphibians	Kaloula_pulchra	1	1	1	0.696065	0.631222	0.764823	0.714745	0.352108	0.251116	0.830561	0.794029
Amphibians	Leptodactylus_fallax	1	0	1	0.953122	0.946838	0.23966	0.0374641	0.606383	0.786183	NA	NA
Amphibians	Leptodactylus_pentadactylus	1	1	0	0.945598	0.935174	0.749894	0.865669	0.631025	0.587834	0.747413	0.904902
Amphibians	Lissotriton_boscai	0	0	1	0.205122	0.242007	NA	NA	0.278189	0.324528	NA	NA
Amphibians	Lissotriton_helveticus	0	0	1	0.254702	0.296413	NA	NA	0.273439	0.305999	NA	NA
Amphibians	Lissotriton_vulgaris	0	1	1	0.493934	0.581412	NA	NA	0.577147	0.510601	0.702288	0.607784
Amphibians	Lithobates_catesbeianus	1	0	1	0.817885	0.787788	0.866488	0.85564	0.25861	0.289568	NA	NA
Amphibians	Lithobates_chiricahuensis	1	0	0	0.800972	0.750351	0.585235	0.717881	0.298725	0.318759	NA	NA
Amphibians	Lithobates_clamitans	1	0	1	0.673324	0.604732	0.822634	0.790172	0.260463	0.284046	NA	NA
Amphibians	Lithobates_pipiens	1	0	1	0.568723	0.48638	0.595688	0.526282	0.132624	0.149498	NA	NA
Amphibians	Lithobates_septentrionalis	0	0	1	0.384333	0.45688	NA	NA	0.120009	0.12421	NA	NA
Amphibians	Lithobates_sylvaticus	1	0	1	0.349756	0.233425	0.52253	0.423398	0.0942559	0.103937	NA	NA
Amphibians	Litoria_aurea	1	1	1	0.926205	0.920713	0.876148	0.859651	0.635916	0.600686	0.906515	0.890457
Amphibians	Litoria_caerulea	1	1	1	0.946536	0.939224	0.799599	0.776265	0.708524	0.672551	0.846838	0.818319
Amphibians	Litoria_pearsoniana	0	0	0	0.0827249	0.0932557	NA	NA	0.0517015	0.0513998	NA	NA
Amphibians	Litoria_spenceri	0	0	0	0.466883	0.58285	NA	NA	0.269757	0.308549	NA	NA
Amphibians	Lyciasalamandra_luschani	0	0	0	0.324783	0.447772	NA	NA	0.421917	0.518457	NA	NA
Amphibians	Mertensiella_caucasica	0	1	0	0.441662	0.583629	NA	NA	0.486632	0.408606	0.52975	0.742997
Amphibians	Microhyla_ornata	0	0	0	0.304655	0.402562	NA	NA	0.224084	0.252452	NA	NA
Amphibians	Mixophyes_fasciolatus	0	0	0	0.248943	0.345139	NA	NA	0.0599721	0.0685386	NA	NA
Amphibians	Necturus_maculosus	1	0	1	0.495241	0.273251	0.798231	0.684272	0.358842	0.50841	NA	NA
Amphibians	Notophthalmus_viridescens	1	0	1	0.68685	0.605354	0.765364	0.723905	0.574026	0.672055	NA	NA
Amphibians	Odorrana_grahami	0	0	0	0.395131	0.484145	NA	NA	0.163591	0.189608	NA	NA
Amphibians	Oophaga_pumilio	1	1	0	0.556682	0.392552	0.114826	0.145593	0.489426	0.344088	0.141446	0.189698
Amphibians	Osteopilus_septentrionalis	1	1	1	0.911486	0.900643	0.860574	0.809226	0.771221	0.707174	0.916844	0.897306
Amphibians	Pelobates_cultripes	0	0	0	0.555005	0.743203	NA	NA	0.304684	0.375558	NA	NA
Amphibians	Pelobates_fuscus	1	1	1	0.580815	0.42753	0.780492	0.726476	0.429883	0.320175	0.808826	0.741541
Amphibians	Pelophylax_lessonae	0	0	1	0.238157	0.283247	NA	NA	0.0852184	0.0888715	NA	NA
Amphibians	Pelophylax_nigromaculatus	0	0	1	0.426357	0.530323	NA	NA	0.209598	0.220054	NA	NA
Amphibians	Pelophylax_perezi	0	0	1	0.231878	0.276991	NA	NA	0.0602005	0.0679279	NA	NA
Amphibians	Pelophylax_ridibundus	1	0	1	0.562717	0.452384	0.724905	0.675522	0.16708	0.182529	NA	NA
Amphibians	Phaeognathus_hubrichti	0	0	0	0.522203	0.665424	NA	NA	0.276818	0.317627	NA	NA
Amphibians	Plethodon_cinereus	1	1	0	0.675754	0.593641	0.415868	0.524415	0.546008	0.469242	0.452371	0.619155
Amphibians	Plethodon_dunni	0	0	0	0.502463	0.6125	NA	NA	0.367998	0.425515	NA	NA
Amphibians	Plethodon_vehiculum	0	0	0	0.35486	0.456192	NA	NA	0.324219	0.370081	NA	NA
Amphibians	Pleurodeles_waltl	1	0	0	0.842786	0.806867	0.785908	0.902423	0.619357	0.727461	NA	NA
Amphibians	Polypedates_maculatus	0	0	0	0.573953	0.758016	NA	NA	0.291739	0.339736	NA	NA
Amphibians	Proteus_anguinus	1	1	1	0.92368	0.891518	0.720016	0.56828	0.660447	0.504451	0.709293	0.483948
Amphibians	Pseudacris_crucifer	1	0	1	0.477286	0.368167	0.403726	0.299186	0.235659	0.257947	NA	NA
Amphibians	Pseudacris_regilla	1	1	1	0.7347	0.678826	0.682782	0.649092	0.504553	0.446063	0.666635	0.598817
Amphibians	Pseudacris_triseriata	0	0	1	0.608943	0.732196	NA	NA	0.43713	0.493064	NA	NA
Amphibians	Pseudotriton_ruber	1	0	1	0.696738	0.618669	0.430338	0.282048	0.265403	0.309955	NA	NA
Amphibians	Rana_amurensis	0	0	0	0.238286	0.271582	NA	NA	0.103731	0.120656	NA	NA
Amphibians	Rana_arvalis	0	0	0	0.438368	0.526014	NA	NA	0.232695	0.253498	NA	NA
Amphibians	Rana_aurora	1	0	1	0.639914	0.551514	0.836558	0.809127	0.294446	0.339333	NA	NA
Amphibians	Rana_cascadae	0	0	0	0.161462	0.185933	NA	NA	0.0628759	0.0652202	NA	NA
Amphibians	Rana_dalmatina	0	0	1	0.300771	0.351169	NA	NA	0.131342	0.139424	NA	NA
Amphibians	Rana_iberica	0	0	0	0.488514	0.596932	NA	NA	0.260181	0.310339	NA	NA
Amphibians	Rana_japonica	0	1	1	0.264948	0.303562	NA	NA	0.181253	0.100222	0.753805	0.661578
Amphibians	Rana_kukunoris	0	0	0	0.25189	0.292837	NA	NA	0.0946954	0.100909	NA	NA
Amphibians	Rana_latastei	1	0	0	0.413992	0.284348	0.499673	0.628833	0.217876	0.239186	NA	NA
Amphibians	Rana_luteiventris	0	0	0	0.507131	0.620929	NA	NA	0.302076	0.338772	NA	NA
Amphibians	Rana_macrocnemis	1	0	0	0.206249	0.100378	0.524454	0.661403	0.0838619	0.0880265	NA	NA
Amphibians	Rana_temporaria	1	1	1	0.457896	0.361197	0.782625	0.745287	0.227379	0.150218	0.807151	0.739521
Amphibians	Rhinella_marina	1	0	1	0.962024	0.961603	0.911946	0.898531	0.655949	0.741995	NA	NA
Amphibians	Rhinella_schneideri	1	0	0	0.933747	0.925943	0.542801	0.639655	0.481613	0.538087	NA	NA
Amphibians	Salamandra_salamandra	1	1	1	0.813025	0.755737	0.611931	0.503389	0.585136	0.498368	0.673436	0.57015
Amphibians	Scaphiopus_couchii	1	0	0	0.712951	0.625875	0.459648	0.555908	0.305286	0.377485	NA	NA
Amphibians	Scaphiopus_holbrookii	1	1	0	0.830812	0.789619	0.683849	0.813689	0.501565	0.397152	0.747376	0.930007
Amphibians	Smilisca_baudinii	1	0	0	0.758943	0.701331	0.312915	0.380342	0.231514	0.256716	NA	NA
Amphibians	Speleomantes_ambrosii	0	1	1	0.479103	0.584567	NA	NA	0.44122	0.339667	0.490497	0.288412
Amphibians	Speleomantes_italicus	0	0	1	0.306792	0.36013	NA	NA	0.329501	0.375605	NA	NA
Amphibians	Triturus_carnifex	1	0	1	0.600212	0.552957	0.619938	0.561779	0.463179	0.513792	NA	NA
Amphibians	Triturus_cristatus	1	1	1	0.714416	0.663132	0.772004	0.755929	0.633192	0.605673	0.788574	0.752318
Amphibians	Triturus_dobrogicus	0	0	0	0.392192	0.468825	NA	NA	0.287437	0.333398	NA	NA
Amphibians	Triturus_karelinii	0	1	0	0.497786	0.575797	NA	NA	0.39228	0.341898	0.448563	0.562475
Amphibians	Triturus_marmoratus	1	1	1	0.67822	0.619924	0.711495	0.664792	0.567813	0.524631	0.70122	0.649882
Amphibians	Tylototriton_verrucosus	1	1	0	0.670314	0.573549	0.185377	0.24237	0.40719	0.309888	0.29495	0.453602
Amphibians	Xenopus_laevis	1	0	1	0.920251	0.894127	0.910858	0.892503	0.578348	0.726988	NA	NA

## Sheet: Key
	Column name	Description
	US_trade_binary	US trade status (1=traded, 0=not traded)
	Pet_trade	Pet trade status (1=traded, 0=not traded)
	Intro	Introduction status (1=introduced, 0=not introduced)
	WS_US_trade	Within-sample predictions for US trade status
	LOO_US_trade	LOOCV predictions for US trade status
	WS_US_intro	Within-sample predictions for introduction status (US traded species only)
	LOO_US_intro	LOOCV predictions for introduction status (US traded species only)
	WS_pet_trade	Within-sample predictions for pet trade status
	LOO_pet_trade	LOOCV predictions for pet trade status
	WS_pet_intro	Within-sample predictions for introduction status (pet traded species only)
	LOO_pet_intro	LOOCV predictions for introduction status (pet traded species only)
